# Supplementary material for: An efficient procedure for protein extraction from formalin-fixed, paraffin-embedded tissues for reverse phase protein arrays
Source: Proteome Sci. 2012 Sep 24;10:56. doi: 10.1186/1477-5956-10-56 (PMC3561137; doi:10.1186/1477-5956-10-56)
Supplement: Additional file 1 — Table S1. List of the primary antibodies used in the RPPA experiments. [file 1477-5956-10-56-S1.xls]

## Sheet: Sheet1
Ab Name for Reports	Gene Name	Company	Catalog #	Species	Dilution
14-3-3_epsilon	YWHAE	Santa Cruz	sc-23957	Mouse	1:100
14-3-3-beta	YWHAB	Santa Cruz	sc-628	Rabbit	1:2000
14-3-3-zeta	YWHAZ	Santa Cruz	SC-1019	Rabbit	1:3000
4EBP1	EIF4EBP1	CST	9452	Rabbit	1:250
4E-BP1_pS65	EIF4EBP1	CST	9456	Rabbit	1:250
4EBP1_pT70	EIF4EBP1	CST	9455	Rabbit	1:200
ACC_pS79	ACACA ACACB	CST	3661	Rabbit	1:250
ACC1	ACACA	Epitomics	1768-1	Rabbit	1:250
AIB1	NCOA3	BD Biosciences	611105	Mouse	1:100
Akt	AKT1 AKT2 AKT3	CST	9272	Rabbit	1:250
Akt_pS473	AKT1 AKT2 AKT3	CST	9271	Rabbit	1:250
Akt_pT308	AKT1 AKT2 AKT3	CST	9275	Rabbit	1:250
alpha B-crystallin	CRYAB	Santa Cruz	22744	Rabbit	1:5000
alpha-Tubulin	ATAT1	CST	2125	Rabbit	1:1000
AMPK_alpha	PRKAA1	CST	2532	Rabbit	1:200
AMPK_alpha_pT172	PRKAA1	CST	2535	Rabbit	1:200
Annexin_I	ANXA1	Invitrogen	71-3400	Rabbit	1:100,000
AR	AR	Epitomics	1852-1	Rabbit	1:100
A-Raf_pS299	ARAF	CST	4431	Rabbit	1:100
ATM	ATM	Abcam	ab32420	Rabbit	1:1000
ATM_pS1981	ATM	CST	4526	Mouse	1:4000
ATR	ATR	CST	2790	Rabbit	1:120
ATR_pS428	ATR	CST	2853	Rabbit	1:120
ATRIP	ATRIP	CST	2737	Rabbit	1:100
BAD_pS112	BAD	CST	9291	Rabbit	1:250
Bak	BAK1	Epitomics	1542-1	Rabbit	1:200
Bax	BAX	CST	2772	Rabbit	1:250
Bcl-2	BCL2	Dako	Dako M0887	Mouse	1:200
Bcl-X	BCL2L1	Epitomics	1018-1	Rabbit	1:250
Bcl-xL	BCL2L1	CST	2762	Rabbit	1:250
beta-Catenin	CTNNB1	CST	9562	Rabbit	1:250
beta-Catennin_pS33	CTNNB2	CST	9561	Rabbit	1:250
Bid	BID	Epitomics	1008-1	Rabbit	1:500
Bim	BCL2L11	Epitomics	1036-1	Rabbit	1:500
B-Raf	BRAF	Santa Cruz	sc-5284	Mouse	1:500
Cask	CASK	BD Biosciences	610782	Mouse	1:500
Caspase-3_cleaved	CASP3	Epitomics	1476-1	Rabbit	1:500
Caspase-7_cleaved_Asp198	CASP7	CST	9491	Rabbit	1:500
Caspase9_cleaved_Asp315	CASP9	CST	9505	Rabbit	1:500
Caveolin-1	CAV1	CST	3238	Rabbit	1:250
CD11A	ITGAL	BD Biosciences	610826	Mouse	1:100
CD31	PECAM1	Dako	M0823	Mouse	1:100
CD496	CD496	BD Biosciences	BD611016	Mouse	1:500
CD86	CD86	Abcam	ab53004	Rabbit	1:200
CDC2	CDC2	Calbiochem	CC01	mouse	1:500
Chk1	CHEK1	CST	2345	Rabbit	1:250
Chk1_pS345	CHEK1	CST	2348	Rabbit	1:100
Chk2	CHEK2	CST	3440	Mouse	1:250
c-Jun	JUN	CST	9165	Rabbit	1:250
c-Jun_pS73	JUN	CST	9164	Rabbit	1:100
c-Kit	KIT	Epitomics	1522	Rabbit	1:1000
c-Myc	MYC	CST	9402	Rabbit	1:150
c-Myc_pT58	MYC	CST	9401	Rabbit	1:500
Cofilin_pS3	CFL2	CST	3312	Rabbit	1:500
Collagen_VI	COL6A1	Santa Cruz	SC-20649	Rabbit	1:200
COX-2	PTGS2	Epitomics	2169-1	Rabbit	1:500
C-Raf	RAF1	Millipore	05-739	Rabbit	1:500
C-Raf_pS338	RAF1	CST	9427	Rabbit	1:250
Cyclin_B1	CCNB1	Epitomics	1495-1	Rabbit	1:500
Cyclin_D1	CCND1	Santa Cruz	SC-718	Rabbit	1:500
Cyclin_E1	CCNE1	Santa Cruz	SC-247	Mouse	1:500
E-Cadherin	CDH1	CST	4065	Rabbit	1:250
EGFR	EGFR	Santa Cruz	SC-03	Rabbit	1:200
EGFR_pY1173	EGFR	Epitomics	1124	Rabbit	1:100
EGFR_pY992	EGFR	CST	2235	Rabbit	1:200
eIF4E	EIF4E	CST	9742	Rabbit	1:200
ER-alpha_pS118	ESR1	Epitomics	1091-1	Rabbit	1:500
ERK2	MAPK1	Santa Cruz	154	Rabbit	1:10000
ETV6	ETV6	SDIX	GA2101	Rabbit	1:1000
FAK	PTK2	Epitomics	1700-1	Rabbit	1:500
FAK_pY397	PTK2	BD Biosciences	BD611723	Rabbit	1:50
Fibronectin	FN1	Epitomics	1574-1	Rabbit	1:5000
Fortilin	TPT1	Custom		Rabbit	1:3000
FOXO3a	FOXO3	CST	9467	Rabbit	1:500
FOXO3a_pS318	FOXO3	CST	9465	Rabbit	1:250
GATA3	GATA3	BD Biosciences	558686	Mouse	1:100
GOLPH3	GOLPH3	Custom		Rabbit	1:200
GSK3-alpha-beta	GSK3A GSK3B	Santa Cruz	SC-7291	mouse	1:2000
GSK3-alpha-beta_pS21_S9	GSK3A GSK3B	CST	9331	Rabbit	1:250
GSK3-alpha-beta_pS9	GSK3A GSK3B	CST	9336	Rabbit	1:100
HER2	ERBB2	CST	2242	Rabbit	1:200
HER2_pY1248	ERBB2	Upstate (Millipore)	06-229	Rabbit	1:800
HLA-E	HLA-E	Santa Cruz	51624	Mouse	1:100
HSP27	HSPB1	CST	2402	Mouse	1:100
IGF-1R-beta	IGF1R	CST	3027	Rabbit	1:250
IGFBP2	IGFBP2	CST	3922	Rabbit	1:100
IGFR1_pY1135	FCGR1A	CST	3024	Rabbit	1:250
IRS1	IRS1	Upstate (Millipore)	06-248	Rabbit	1:1000
IRS-1_pS307	IRS1	Upstate (Millipore)	06-247	Rabbit	1:500
JNK_pT183	MAPK9	CST	4671	Rabbit	1:200
JNK2	MAPK9	CST	4672	Rabbit	1:100
KU80	XRCC5	CST	2180	Rabbit	1:500
LKB1	STK11	Abcam	15095	Mouse	1:400
MAPK_pT202_Y204	MAPK1 MAPK3	CST	9101	Rabbit	1:800
MEK1	MAP2K1	Epitomics	1235-1	Rabbit	1:5000
MEK1_2_pS217	MAP2K1	CST	9121	Rabbit	1:1000
MGMT	MGMT	Abcam	3144-500	Mouse	1:200
MME (CD10)	MME	Santa Cruz	SC-52994	Mouse	1:500
Mre11	MRE11A	CST	4847	Rabbit	1:200
MSH2	MSH2	CST	2850	Mouse	1:100
mTOR	FRAB1	CST	2983	Rabbit	1:250
mTOR_pS2448	FRAB2	CST	2971	Rabbit	1:200
N-Cadherin	CDH2	CST	4061	Rabbit	1:100
p27	CDKN1B	Santa Cruz	528	Rabbit	1:100
p27_kip1	CDKN1B	BD Biosciences	610242	Mouse	1:200
p38_MAPK	MAPK14	CST	9212	Rabbit	1:300
p38_pT180_Y182	MAPK14	CST	9211	Rabbit	1:200
p53	TP53	CST	9282	Rabbit	1:10000
p70S6K	RPS6KB1	Epitomics	1494-1	Rabbit	1:500
p70S6K_pS371	RPS6KB1	CST	9208	Rabbit	1:500
p70S6K_pT389	RPS6KB1	CST	9205	Rabbit	1:250
p90RSK	RPS6KA1	CST	9347	Rabbit	1:300
p90RSK_pT359_S363	RPS6KA1	CST	9344	Rabbit	1:500
PARP_cleaved_Asp214	PARP1	CST	9541	Rabbit	1:100
PARP	PARP1	CST	9546	Mouse	1:100
PAX2	PAX2	Abcam	ab38738	Rabbit	1:100
PCNA	PCNA	Abcam	ab29-100	Mouse	1:2000
PDK1	PDK1	CST	3062	Rabbit	1:250
PDK1_pS241	PDK1	CST	3061	Rabbit	1:250
PI3 Kinase, p85	PIK3R1	Millipore	06-195	Rabbit	1:4000
PI3K-p110-alpha	PIK3CA	CST	4255	Rabbit	1:250
PI3K-p85	PIK3R1	Upstate (Millipore)	06-195	Rabbit	1:4,000
PKC-alpha	PRKCA	Upstate (Millipore)	05-154	Mouse	1:2000
PKC-alpha_pS657	PRKCA	Upstate (Millipore)	06-822	Rabbit	1:3000
PKC-delta_pS664	PRKCD	Millipore	07-875	Rabbit	1:500
PLC gamma2_pT759	PLCG2	CST	3874	Rabbit	1:250
PR	PGR	Epitomics	1483-1	Rabbit	1:100
PTCH	PTCH1	SDIX	2113.00.02	Rabbit	1:500
PTEN	PTEN	CST	9552	Rabbit	1:500
Rab25	RAB25	Covance Custom	Covance Custom	Rabbit	1:5000
Rad51	RAD51	Chem Biotech	na 71	Mouse	1:250
Rb	RB1	CST	9309	Mouse	1:3000
Rb_pS807_S811	RB1	CST	9308	Rabbit	1:250
S6	RPS6	CST	2217	Rabbit	1:250
S6_pS235_S236	RPS6	CST	2211	Rabbit	1:3000
S6_pS240_S244	RPS6	CST	2215	Rabbit	1:2000
Shc_pY317	SHC1	CST	2431	Rabbit	1:250
Smac	DIABLO	CST	2954	Mouse	1:1000
Smad1	SMAD1	Epitomics	1649-1	Rabbit	1:500
Smad3	SMAD3	Epitomics	1735-1	Rabbit	1:200
SMAD3_pS324	SMAD3	Epitomics	1880-1	Rabbit	1:200
Smad4	SMAD4	Santa Cruz	sc-7866	Mouse	1:500
Smad6	SMAD6	CST	9519	Rabbit	1:100
Spi-B	SPIB	Santa Cruz	sc-5944	goat	1:100
Src	SRC	CST	2109	Rabbit	1:500
Src	SRC	Millipore	05-184	Mouse	1:200
Src_pY416	SRC	CST	2101	Rabbit	1:200
Src_pY527	SRC	CST	2105	Rabbit	1:2000
STAT3	STAT3	Epitomics	06-596	Rabbit	1:500
STAT3_pS727	STAT3	CST	9134	Rabbit	1:200
STAT3_pY705	STAT3	CST	9131	Rabbit	1:500
STAT5_pY694	STAT5A	Epitomics	1208	Rabbit	1:250
STAT5-alpha	STAT5A	Epitomics	1289-1	Rabbit	1:250
STAT6_pY641	STAT6	CST	9361	Rabbit	1:150
Stathmin	STMN1	Epitomics	1972-1	Rabbit	1:500
Syk	SYK	Santa Cruz	sc-1240	Mouse	1:500
SYK_4D10	SYK	Abcam	ab3113	mouse	1:250
Tau	MAPT	Upstate (Millipore)	05-348	Mouse	1:100
TAZ	TAZ	abcam	ab3961	Rabbit	1:250
Telomerase	TERT	SDIX	SDI1706	Rabbit	1:200
TRIM24 (TIF1-alpha)	TRIM24	Novus Biologicals	NB100-2597	Rabbit	1:500
TSC2	TSC2	Epitomics	1613	Rabbit	1:500
TSC2_pT1462	TSC2	CST	3617	Rabbit	1:200
VASP	VASP	CST	3112	Rabbit	1:100
VEGFR2	KDR	CST	2479	Rabbit	1:500
XIAP	XIAP	CST	2042	Rabbit	1:250
YAP_pS127	YAP1	CST	4911	Rabbit	1:500
YAPH123	YAP1	Santa Cruz	sc-15407	rabbit	1:500
YBI_pS102	YBX1	CST	2900	rabbit	1:500
	SDIX=Strategic Diagnostics Inc.
	CST=cell signaling tech
