# Supplementary material for: An efficient procedure for protein extraction from formalin-fixed, paraffin-embedded tissues for reverse phase protein arrays
Source: Proteome Sci. 2012 Sep 24;10:56. doi: 10.1186/1477-5956-10-56 (PMC3561137; doi:10.1186/1477-5956-10-56)
Supplement: Additional file 2 — Table S2. RPPA raw signal intensities of the cell lines experiment (FFPE and frozen). [file 1477-5956-10-56-S2.xls]

## Sheet: Sheet1
Sample name	14-3-3-beta	14-3-3-epsilon	14-3-3-zeta	4EBP1	4EBP1_pS65	4EBP1_pT70	p90RSK	a-tubulin	ACC_pS79	ACC1	AIB-1	Akt	Akt_pS473	Akt_pT308	AMPKa	AMPKa_pT172	Annexin	AR	ARaf_pS299	ATM	ATM_pS1981	ATR	ATR_pS428	ATRIP	beta-Catenin	beta-Catenin_pS33	BAD_pS112	BAK	Bax	BCl-Xl	BCl_X	BCl2	alpha-B-crystallin	Bid	BIM	Braf	c-Jun	c-Jun_pS73	c-KIT	c-Myc	c-Myc_pT58	c-RAF	c-Raf_pS338	cofilin_pS3	Cask	Caspase3_cleaved	Caspase7_cleaved Asp198	Caspase9_cleaved_Asp315	Caveolin
MDA MB 231 regular_frozen	-3.94925	-1.78456	0.400539	-1.30828	-0.214022	-0.0268652	-2.87365	2.48494	1.70383	0.209092	-2.46088	2.66208	-3.55886	-3.50006	2.28633	-1.11374	1.68049	-2.26337	-5.02923	0.303049	-2.94051	-3.85246	-2.51636	-3.49721	1.46394	-3.65249	-2.91247	-1.80247	-0.446313	-0.781102	1.95688	-2.06569	5.00302	-4.4658	-2.36443	-1.41601	0.132145	-0.953874	-4.37584	-0.953937	-3.36191	1.0425	-2.79259	-3.6816	-0.933299	-3.84649	-4.22453	-2.96276	2.66864
MDA MB 231 regular_frozen	-3.93808	-1.17781	0.356133	-1.43555	-0.290903	-0.229586	-2.70016	2.47463	1.48088	0.103247	-2.14924	2.26096	-3.35686	-3.389	1.53016	-0.822174	1.6928	-2.26207	-4.62114	0.696309	-2.26169	-3.65696	-2.15153	-3.22078	1.20509	-3.46654	-2.60753	-1.74427	-0.367136	-0.77007	1.78587	-1.7747	4.74501	-4.29462	-2.16721	-1.40282	0.188201	-0.416957	-4.40447	-0.62079	-3.19059	1.06027	-2.27515	-3.26147	-0.792296	-3.56754	-4.10337	-2.62554	2.40772
MDA MB 231 starve_frozen	-3.61133	-1.4889	0.583431	-1.5595	-0.593563	0.00836837	-2.84892	2.85544	0.351618	-0.0936298	-2.01148	1.89156	-3.77895	-3.38112	3.74964	-0.907327	1.03424	-2.33617	-4.73981	1.64982	-2.0676	-3.48107	-2.29507	-3.27698	1.41288	-3.03209	-2.59461	-1.99777	-0.140078	-0.861324	1.65247	-2.50088	3.94534	-4.24382	-2.32604	-1.23749	-0.300381	-0.416922	-4.18967	-0.354356	-1.75478	1.46837	-2.30923	1.57349	-0.88327	-3.36471	-3.90939	-2.67279	3.69984
MDA MB 231 starve_frozen	-3.56486	-1.45873	0.619687	-1.50566	-0.697766	-0.0204562	-2.82369	2.84217	0.171898	0.0795095	-1.91367	1.90221	-3.96492	-3.4366	3.69846	-0.845293	1.04357	-2.20868	-4.63623	1.76481	-1.91645	-3.46771	-2.2437	-3.24938	1.43535	-3.02755	-2.58196	-3.02279	-0.171699	-0.859527	1.5011	-2.42901	3.80935	-4.27425	-2.22808	-1.48974	-0.248741	-0.392495	-4.09373	-0.319969	-1.7881	1.61491	-2.01258	1.50005	-0.810251	-3.31784	-3.90311	-2.55249	3.57522
MDA MB 231 EGF_frozen	-3.40405	-1.26086	0.744707	-1.25922	-0.417401	-0.122483	-2.69753	2.84926	0.60728	-0.14176	-1.53848	1.94466	-0.975264	-2.66592	4.19499	-0.703726	0.895268	-2.13689	-4.54996	1.58118	-1.77696	-3.3571	-2.16732	-3.17603	1.78057	-2.93639	-2.35694	-2.37208	-0.209901	-0.912381	1.34735	-2.23322	3.84752	-4.19615	-2.03583	-1.32473	-0.102424	-0.276099	-3.74855	-0.290172	-1.99991	1.42135	-1.80462	1.41494	-0.40205	-3.20633	-3.8625	-2.41036	4.35472
MDA MB 231 EGF_frozen	-3.55615	-1.3784	0.6087	-1.30385	-0.4321	-0.250871	-2.90624	2.86418	0.528837	0.0652546	-1.49572	1.88792	-0.926379	-2.89094	3.81179	-0.865671	0.780933	-2.33529	-4.72057	1.73104	-1.91633	-3.51642	-2.30615	-3.2933	1.58825	-3.03394	-2.53443	-2.40656	-0.262391	-1.06995	1.30295	-2.42579	3.7918	-4.3801	-2.14081	-1.39265	-0.14135	-0.415723	-3.81089	-0.29575	-2.11125	1.57694	-1.93406	1.40055	-0.630115	-3.23215	-4.00234	-2.55476	3.93798
MDA MB 231 LY +IGF_frozen	-3.88677	-1.48048	1.5188	-2.4229	-1.51222	0.280896	-3.10069	2.64163	-0.949976	-0.649232	-1.65403	1.6046	-4.21184	-3.78223	3.86155	-1.09171	0.712178	-2.74407	-4.45317	0.674063	-2.00558	-3.81945	-2.67426	-3.50756	1.42985	-3.24754	-2.95996	-2.83796	-0.327675	-1.3338	1.26388	-2.54955	3.83582	-4.51878	-2.08086	-1.22126	-0.228569	-0.535042	-3.95421	-0.478176	-2.30607	0.927783	-1.80262	1.30606	-0.554933	-3.25738	-4.31939	-2.79161	4.08591
MDA MB 231 LY +IGF_frozen	-3.59223	-1.35654	1.64915	-2.14225	-1.18245	0.207177	-2.93604	2.57523	-0.308488	0.173516	-1.94022	1.90307	-3.84949	-3.48364	3.78284	-0.842263	0.673515	-2.51376	-4.38959	1.73221	-1.93164	-3.55681	-2.30345	-3.31181	1.56127	-3.03267	-2.70681	-2.74223	-0.314587	-1.18298	1.24536	-2.47174	3.9026	-4.39147	-1.99589	-1.039	-0.356945	-0.465036	-3.77289	-0.413423	-2.13511	1.69127	-1.74454	1.52113	-0.471366	-3.21835	-4.0937	-2.46325	3.42954
MDA MB 231 PD +IGF_frozen	-4.06093	-1.527	1.62248	-1.60008	-0.667226	-0.509387	-3.40888	2.28843	-0.961141	-0.94333	-2.0202	1.24206	-1.00277	-2.89408	3.62916	-1.20158	0.573163	-2.7581	-4.58092	0.36131	-2.28634	-3.99062	-2.88351	-3.66891	1.27106	-3.34197	-3.31644	-3.07259	-0.439238	-1.48709	1.11914	-2.67865	3.88691	-4.60509	-2.33606	-1.19498	-1.03438	-1.03614	-4.25714	-0.811557	-3.22876	0.75351	-2.00134	1.08078	-0.957735	-3.31066	-4.41147	-2.87851	4.32361
MDA MB 231 PD +IGF_frozen	-3.92005	-1.50396	1.72676	-1.56767	-0.604359	-0.438455	-3.26729	2.42381	-0.823768	-0.91766	-1.87509	1.28795	-1.00614	-2.90604	3.68617	-1.11593	0.677751	-2.72095	-4.48605	0.410442	-2.15784	-3.86453	-2.839	-3.62731	1.36661	-3.29314	-3.10773	-2.9236	-0.394287	-1.37728	1.22974	-2.57395	4.09276	-4.57024	-2.25484	-1.14291	-0.835375	-1.10118	-4.14887	-0.761162	-3.08375	0.80834	-2.03033	1.53529	-0.71654	-3.41522	-4.36332	-2.82594	4.62147
MDA MB 468 regular_frozen	-3.6084	-1.56464	1.69164	-1.08243	0.207899	-0.135793	-2.00127	2.11978	0.299165	-0.458923	-1.40025	1.67929	-1.17545	-1.22491	3.9887	-1.31277	0.230072	-2.35609	-3.81923	0.136513	-1.76117	-3.34751	-1.71888	-3.28876	3.08556	-2.77002	-2.21676	-1.83129	-0.416353	-2.30881	-0.182341	-2.29132	3.71186	-4.03961	-0.684688	0.548425	-2.30057	-1.21613	-3.56147	-0.558152	-2.83624	1.35043	-1.50015	-1.62026	0.164007	-2.93382	-4.21006	-2.37103	-0.0348729
MDA MB 468 regular_frozen	-3.62964	-1.58547	1.65441	-1.16052	0.0531269	-0.196141	-2.04843	2.01579	0.459336	-0.469181	-1.51372	1.65615	-1.1768	-1.27235	4.66261	-1.26333	0.157974	-2.79876	-3.50048	0.167465	-1.82382	-3.3405	-1.73839	-3.24959	3.28606	-2.54773	-2.24761	-1.84992	-0.451185	-2.35019	-0.236784	-2.32425	3.72707	-4.01577	-0.697137	0.473428	-2.29435	-1.09199	-3.65805	-0.647816	-2.76379	1.42143	-1.73899	-1.25414	0.131584	-3.19276	-4.34618	-2.47463	0.0886979
MDA MB 468 starve_frozen	-4.40584	-1.91737	2.43509	-0.299818	1.01515	0.464092	-1.70921	2.92386	-1.07456	0.176546	-1.89464	2.1471	-0.65888	-2.24788	3.205	-1.59272	0.853821	-3.11301	-4.42719	-0.771355	-2.13471	-4.3728	-2.62658	-4.86919	-0.15108	-3.8817	-2.90083	-3.40354	-0.302781	-3.62843	-1.98933	-3.73399	4.24524	-4.33316	-3.16454	1.22813	-3.36576	-0.515528	-4.72799	-1.73788	-3.65179	1.36299	-1.69514	1.73142	-1.47283	-3.4397	-4.73681	-2.7182	-3.47677
MDA MB 468 starve_frozen	-4.01886	-1.40308	2.33499	-0.320548	0.876603	0.321291	-1.5131	2.85189	-0.69438	0.257771	-1.44251	2.10839	-0.733059	-2.37471	3.73127	-1.02664	0.808756	-2.79442	-4.01241	0.0312795	-1.77164	-3.93271	-1.91486	-4.35356	0.112214	-3.3683	-2.43029	-3.20932	0.111345	-3.12055	-1.34145	-3.25327	4.40003	-3.43379	-2.44249	1.19184	-2.75413	-1.47009	-4.05677	-1.19727	-3.26019	1.47523	-1.45877	1.74212	-1.12478	-3.02942	-4.40596	-2.28982	-2.70623
MDA MB 468 EGF_frozen	-4.04036	-1.29466	2.30855	-0.508152	0.987594	0.32563	-1.67533	2.90987	-0.688742	-0.408379	-2.20463	1.69037	0.639725	-1.08182	3.1753	-0.989457	0.690817	-2.85806	-4.07983	-0.689495	-1.80895	-3.82926	-2.02797	-4.5033	-0.229107	-3.37165	-2.05785	-3.1786	0.0119822	-2.93805	-1.16261	-3.26198	4.04321	-3.59534	-2.70648	1.07837	-2.82371	-1.33819	-4.46522	-1.16943	-3.37918	1.15571	-1.14751	0.539717	-0.703719	-3.10165	-4.47692	-2.31612	-3.07288
MDA MB 468 EGF_frozen	-4.10025	-1.57009	2.37363	-0.506088	0.954216	0.213468	-1.78779	2.61986	-0.845397	-0.439861	-2.40147	1.76282	0.703258	-0.899797	3.21474	-1.37531	0.855769	-3.0664	-4.33542	-0.988995	-1.9809	-4.27809	-2.33588	-4.7863	0.0894789	-3.79339	-2.34823	-3.33649	-0.11239	-3.20626	-0.890547	-3.57773	4.38417	-3.83111	-2.73877	1.14418	-3.09425	-1.35855	-4.52456	-1.45535	-3.54408	1.22049	-1.54185	0.979028	-0.898972	-3.21594	-4.76966	-2.63994	-3.27957
MDA MB 468 LY+ EGF_frozen	-3.45906	-0.27932	2.96968	-1.58329	0.072055	1.5351	-1.0087	3.41418	-0.589034	0.434318	-1.86886	2.97684	-3.3839	-3.20434	2.48831	-0.654669	1.57098	-1.85193	-3.31116	-0.524337	-1.12776	-3.32824	-1.37588	-3.84926	0.988426	-3.08354	-0.902831	-2.1735	0.710996	-1.63912	0.394066	-2.31639	4.92648	-2.29273	-1.47327	1.63663	-1.71418	-1.17113	-3.28	-0.85762	-2.90968	1.80504	-0.665364	1.68641	-0.438744	-1.95403	-3.76698	-1.71476	-1.96421
MDA MB 468 LY+ EGF_frozen	-4.21739	-0.972883	2.42693	-2.40825	-0.38422	1.05498	-1.5085	2.1894	-1.33687	-0.603687	-2.91027	2.37648	-3.99974	-3.79196	3.87804	-1.21973	0.886946	-2.74221	-4.09968	-2.41695	-1.80628	-4.15202	-2.19274	-4.90875	-0.300318	-3.65298	-1.5048	-3.08937	0.319667	-2.47578	-0.438266	-2.82851	4.78582	-2.92899	-2.49939	1.03951	-2.47614	-2.02121	-4.17566	-1.41102	-3.68586	0.806276	-1.33166	1.7103	-0.897019	-2.7609	-3.96527	-2.24535	-2.9204
MDA MB 468 PD+ EGF_frozen	-4.01977	-1.2303	2.27868	-0.654916	0.758567	0.302978	-1.61129	2.9672	-0.671636	-0.465019	-2.40401	1.6017	0.862761	-0.768053	2.2428	-1.09345	0.561279	-2.85915	-3.93396	-0.694928	-2.03795	-3.73892	-2.0982	-4.58794	-0.638639	-3.79313	-1.9997	-3.1563	0.0292284	-2.78705	-0.952656	-3.24775	4.00102	-3.42893	-2.35078	1.15904	-3.19631	-1.77162	-3.89847	-1.43779	-3.50328	1.11628	-1.12842	0.866164	-0.818981	-2.9324	-4.54525	-2.36523	-2.56416
MDA MB 468 PD+ EGF_frozen	-3.6435	-0.960148	2.20168	-0.554498	0.800448	0.333085	-1.43673	2.85884	-0.194277	0.222574	-1.80552	1.62376	1.00229	-0.603228	3.30484	-0.853718	0.795766	-2.75103	-3.74324	-0.0322247	-1.75653	-3.38686	-1.78514	-4.15533	0.0787026	-3.36257	-1.64557	-3.0643	0.0678072	-2.39024	-0.981692	-2.85765	4.17618	-3.02985	-2.11426	1.28503	-2.95984	-1.53809	-3.76177	-1.12698	-3.10866	1.48522	-1.13184	1.20966	-0.674212	-2.86911	-4.26587	-2.17263	-2.17014
T47D regular_frozen	-4.12011	-1.54735	1.036	-0.900102	-0.712033	-0.303435	-2.75596	1.88847	1.03436	-0.107167	-1.84173	0.870305	-3.72236	-3.70482	1.99931	-1.1685	-3.25002	-0.930076	-2.91508	0.57257	-2.3956	-3.84052	-2.29571	-3.59904	2.65241	-2.96245	-2.95006	-2.03103	-1.10235	-1.78911	0.288463	-2.52254	3.77925	-4.15088	-1.70964	-0.0792489	-2.09712	-1.71674	-4.07134	-1.09709	-3.50353	1.22554	-1.92524	-2.50418	-0.35976	-3.17764	-4.4928	-2.82474	-2.75372
T47D regular_frozen	-4.15454	-1.63963	0.977079	-0.93016	-0.76341	-0.352967	-2.79458	1.67057	1.40439	0.0982189	-1.82414	0.99464	-3.72492	-3.67271	4.09834	-1.30464	-3.24638	-0.953355	-2.54512	0.730811	-2.44344	-3.79932	-2.31963	-3.56718	2.87548	-2.96984	-3.12435	-2.12031	-1.14724	-1.81869	0.237777	-2.53823	3.72188	-4.10826	-1.76276	-0.217975	-2.2615	-1.71662	-4.0061	-1.09513	-3.56719	1.39414	-1.95234	-2.59896	-0.45025	-3.27303	-4.45866	-2.83036	-2.73347
T47D starve_frozen	-3.47316	-1.12429	1.70208	-0.761855	0.00841887	-0.0999279	-2.25429	2.22117	1.00188	0.792902	-0.964957	1.74356	-2.42952	-1.67821	2.69582	-0.781839	-2.59269	-0.51662	-2.65853	1.58029	-1.74328	-3.23504	-1.6727	-3.0654	3.65644	-2.39372	-2.29004	-1.47047	-0.593143	-1.29532	0.682223	-1.92014	3.89071	-3.82446	-1.06685	0.355524	-1.00308	-0.733352	-3.18843	-0.64669	-2.96465	2.02577	-1.05249	1.54651	0.311461	-2.71575	-3.69657	-2.14733	-1.60237
T47D starve_frozen	-3.80271	-1.3153	1.46524	-1.00885	-0.191596	-0.405021	-2.47754	2.53232	0.2573	-0.0244738	-1.48448	1.26379	-2.82335	-2.1949	3.07404	-0.942762	-3.00752	-0.882176	-2.67211	0.726205	-1.89035	-3.42493	-1.99397	-3.4089	3.3138	-2.67404	-2.48628	-1.71684	-0.822907	-1.47148	0.528131	-2.22732	3.8451	-4.02098	-1.25786	0.0130201	-1.22157	-1.09722	-3.49426	-0.820359	-3.20798	1.27354	-1.49339	2.03998	0.104676	-2.89507	-4.03495	-2.39766	-1.79572
T47D EGF_frozen	-3.31716	-0.786991	0.0702563	-1.18389	-0.225533	0.0665834	-2.33114	2.80339	1.25343	0.365991	-1.41907	1.64343	-1.01456	-1.3221	1.54759	-0.755788	-2.8551	-0.434806	-2.76951	0.714672	-2.70593	-3.46946	-1.78927	-3.25976	3.73233	-2.56951	-1.79904	-1.39335	-0.562656	-0.956977	1.81497	-2.28076	4.03071	-3.95521	-1.26985	-1.04829	-1.0721	-0.421851	-3.78435	-0.694368	-2.78988	1.56505	-1.79374	1.13546	-0.375878	-3.37314	-3.66119	-2.59408	-2.36276
T47D EGF_frozen	-3.41416	-1.61407	0.263618	-1.15476	-0.0573337	0.0142728	-2.34365	2.77583	1.41405	1.13407	-2.43657	1.63981	-0.75138	-1.35295	2.31245	-0.673285	-2.96337	-0.49054	-3.39267	2.03994	-2.62009	-3.12155	-1.52236	-3.10196	3.39078	-2.37812	-1.84121	-1.44091	-0.465186	-0.9523	1.74987	-2.4461	4.21978	-4.06779	-1.16134	-0.801577	-1.12786	-0.571769	-3.98563	-0.644571	-2.48559	2.30141	-2.45129	1.52622	-0.726006	-3.66823	-3.66239	-2.64082	-2.2313
T47D rapamycin+ EGF_frozen	-3.18138	-1.40636	0.241967	-1.34636	-0.140354	0.325454	-2.10138	2.71557	1.85417	1.03276	-1.22445	1.69615	-0.707013	-1.11369	5.48129	-0.68698	-2.65077	-0.35668	-3.34288	2.12457	-1.75549	-3.09332	-1.42786	-2.7918	3.37649	-2.54118	-1.68923	-1.13147	-0.359095	-1.09919	1.42989	-2.19229	3.67756	-3.81222	-1.15509	-0.691032	-1.27002	-0.73358	-3.77826	-0.723563	-2.22054	2.20765	-1.87325	2.41821	0.0368247	-3.44108	-3.49693	-2.31153	-2.07882
T47D rapamycin+ EGF_frozen	-3.55002	-1.52575	0.0418238	-2.0226	-0.405756	0.137444	-2.33248	2.80051	0.807266	-0.027913	-1.13149	1.16773	-1.03095	-1.57624	5.42246	-0.824632	-2.87682	-0.674376	-2.95825	0.839842	-1.82518	-3.49677	-1.84714	-3.19063	3.22716	-2.8037	-1.86775	-1.33209	-0.498116	-1.16873	1.17722	-2.28713	3.39716	-4.07161	-1.32286	-0.986988	-1.31979	-0.485022	-4.09672	-0.817394	-2.78836	1.24333	-1.91746	2.77622	-0.229927	-3.36866	-3.649	-2.48009	-2.48925
T47D PD+ EGF_frozen	-3.19718	-1.39481	0.15071	-1.28917	-0.394015	0.137228	-2.23887	2.70674	2.27252	0.596084	-1.2101	1.2437	1.1721	0.583127	3.99695	-0.78816	-2.69932	-0.508864	-2.53901	1.43587	-1.61689	-3.26152	-1.6886	-3.05586	3.30432	-2.84824	-2.00357	-1.43119	-0.5056	-1.20938	1.01979	-2.12876	3.26554	-4.02625	-1.07645	-0.153349	-1.40373	-0.761044	-3.57147	-1.07351	-2.91543	1.78362	-1.47282	2.42034	0.196813	-3.09395	-3.7835	-2.13947	-2.11423
T47D PD+ EGF_frozen	-3.5025	-1.68686	0.435996	-1.37157	-0.464322	0.0902991	-2.54104	2.68709	1.65491	-0.0332682	-1.29476	0.848329	0.631695	0.0377498	4.00892	-1.02718	-3.01197	-0.796194	-2.66833	0.545781	-1.84564	-3.4594	-1.88487	-3.26123	3.29549	-3.08677	-2.27951	-1.44688	-0.50713	-1.33092	1.23636	-2.44351	3.72066	-4.21507	-1.17591	-0.334014	-1.35531	-0.970688	-3.74956	-1.1472	-3.11101	1.59791	-1.59654	2.18794	-0.394148	-3.59256	-4.0604	-2.45934	-2.31847
MCF 7 regular_frozen	-3.60903	-1.30813	1.65796	-1.53142	-0.977719	0.000520269	-2.68754	1.66156	0.781471	-0.74344	0.1092	2.88986	-3.60302	-3.4947	3.8987	-1.01466	-3.17905	-0.350324	-3.30184	0.225053	-1.89432	-3.42982	-2.24743	-3.26131	3.03726	-3.11011	-2.76855	-1.79686	-0.147253	-1.93952	0.235058	0.368507	3.65609	-3.77609	0.471348	-0.840511	-2.60511	-1.79399	-3.80787	-0.375069	-3.06897	1.23883	-1.82895	-3.50952	-0.433455	-3.15877	-3.94254	-2.59078	-2.15575
MCF 7 regular_frozen	-3.46434	-1.32841	1.93226	-1.44452	-0.863692	0.0472432	-2.55628	1.75619	0.940444	-0.244555	0.0723992	3.05047	-3.49476	-3.4228	3.90133	-0.950355	-3.1171	-0.301381	-3.85417	0.747877	-1.8003	-3.264	-2.08591	-3.28285	2.91225	-3.01838	-2.62282	-1.74514	-0.091781	-1.83797	0.265884	0.563905	3.86792	-3.74062	0.567023	-0.561065	-2.46367	-1.73744	-3.58632	-0.249937	-2.93583	1.89595	-1.79382	-3.10634	-0.349095	-3.12278	-3.87865	-2.40043	-2.05351
MCF 7 starve_frozen	-3.62211	-1.26623	1.94073	-1.52778	-0.39955	0.0248751	-2.64239	2.53145	-1.3537	0.00400428	0.437347	3.32399	-3.41415	-3.1203	3.98239	-0.946495	-3.243	0.301553	-3.57301	0.827037	-1.80877	-3.33079	-2.42252	-3.33914	2.98003	-2.88144	-3.21608	-1.74566	-0.120452	-1.98343	0.333967	0.629459	3.61331	-4.49346	0.583573	0.0927618	-2.76563	-1.68174	-3.55347	-0.778116	-3.27052	2.26514	-1.56744	1.74	-0.57173	-3.08171	-4.213	-2.42943	-2.14091
MCF 7 starve_frozen	-3.62321	-1.35703	2.14362	-1.44639	-0.414453	0.0425302	-2.57594	2.69644	-1.32419	-0.0173287	0.406218	3.38623	-3.26022	-2.82788	3.99403	-0.98283	-3.18523	0.277287	-3.68482	1.02596	-1.8218	-3.43304	-2.42479	-3.41265	3.08856	-2.9192	-3.22508	-1.74609	-0.0654013	-1.92947	0.384057	0.677913	3.86745	-4.26993	0.60833	-0.0907492	-2.44293	-1.15615	-3.63276	-0.687302	-3.13176	2.23035	-1.72816	1.95008	-0.508643	-3.11554	-4.0933	-2.40311	-2.14541
MCF 7 EGF_frozen	-3.65948	-1.26394	2.13866	-1.4514	-0.459438	-0.121693	-2.55093	2.51698	-1.04208	-0.282209	0.423611	3.43942	0.105391	-0.857383	3.56834	-0.87492	-3.32233	0.102273	-3.22238	1.07929	-1.79556	-3.61022	-2.18489	-3.45178	2.80844	-3.21779	-2.24375	-1.66777	-0.0627702	-1.95645	0.419027	0.344212	3.17372	-4.2596	0.387847	0.359164	-2.05198	-1.38205	-3.87574	-0.653734	-3.17395	2.18596	-1.0393	1.80503	-0.594369	-3.09061	-3.86612	-2.49281	-2.45676
MCF 7 EGF_frozen	-4.09109	-1.4469	2.152	-1.77438	-0.773501	-0.42777	-2.86803	2.27731	-1.83071	-1.57113	0.341656	2.65851	-0.675213	-1.69429	3.9497	-1.21016	-3.54134	-0.59535	-3.00724	-0.428676	-2.25864	-3.91453	-2.55709	-3.7776	2.53093	-3.52343	-2.44569	-1.82022	-0.126052	-2.13432	0.390015	0.219746	2.9788	-4.64213	0.287193	-0.308321	-2.21927	-1.53692	-4.17753	-0.828578	-3.48796	1.1019	-1.7085	2.02964	-1.01222	-3.45884	-4.14433	-2.81525	-2.8127
MCF 7 perifosine+ EGF_frozen	-3.83734	-1.52701	2.0371	-2.02418	-0.641495	-0.0175064	-2.77513	2.39268	-1.10812	-0.192242	0.51996	3.28068	0.0382522	-0.710105	3.53661	-1.072	-3.43578	-0.0448601	-3.29023	0.938701	-1.98717	-3.73443	-2.32004	-3.58301	3.37838	-3.24289	-2.64746	-1.87624	-0.214716	-2.1862	0.299879	0.519423	3.49875	-4.60584	0.189402	0.13334	-2.31729	-1.52204	-3.89793	-0.821499	-3.18574	2.16854	-1.15757	1.32568	-0.670847	-3.26767	-4.39177	-2.60042	-2.59033
MCF 7 perifosine+ EGF_frozen	-3.81403	-1.29236	1.96523	-2.05362	-0.703632	-0.0518518	-2.65058	2.3847	-1.48521	-0.704331	0.480277	3.00183	-0.327295	-0.927788	3.94151	-0.963902	-3.3148	-0.219991	-3.11525	0.391475	-1.92473	-3.64471	-2.33192	-3.46391	3.18192	-3.1931	-2.745	-1.75394	-0.223098	-2.00471	0.292697	0.507929	3.65722	-4.41624	0.162508	0.0112264	-2.18266	-1.3933	-3.96121	-0.825649	-3.11543	1.51743	-1.30497	1.6234	-0.563833	-3.21225	-4.32916	-2.4361	-2.48889
MCF 7 PD+ EGF_frozen	-4.00605	-1.35169	1.94922	-1.8371	-0.831428	-0.596059	-2.78993	2.30902	-1.75143	-1.60313	0.136807	2.07057	0.545371	-0.332482	2.47793	-1.12971	-3.56658	-0.634634	-3.01704	-0.388969	-2.13822	-3.91249	-2.91008	-3.78913	2.32842	-3.52315	-2.80421	-1.86109	-0.0902688	-2.10089	0.267415	0.167441	2.96234	-4.42039	0.295897	-0.136385	-1.71523	-1.5804	-4.13361	-0.900551	-3.46473	0.495433	-1.56953	1.47796	-0.826566	-3.3686	-3.93945	-2.76541	-2.93194
MCF 7 PD+ EGF_frozen	-3.32946	-1.1382	2.13609	-1.50933	-0.450476	-0.188669	-2.38532	2.51152	-0.421179	-0.153423	0.238568	3.25498	1.83043	0.683713	3.93261	-0.708017	-3.18856	0.230173	-2.85189	1.20024	-1.80417	-3.35021	-2.32783	-3.41235	3.38344	-3.05459	-2.51565	-1.75137	0.10594	-1.843	0.398482	0.449841	3.43594	-4.32384	0.502914	0.516971	-1.49992	-1.31541	-3.59818	-0.688146	-3.24742	2.03928	-0.63627	2.07428	-0.534144	-2.93669	-3.59126	-2.35023	-2.29722
ZR-75-1 regular_frozen	-3.57625	-1.49209	1.77085	-0.318008	0.353025	0.0810682	-2.25172	2.28277	-0.520109	1.14701	-1.39579	3.16148	-0.458461	-0.684819	2.55113	-1.11315	-2.6261	-0.0388261	-3.21136	0.58171	-1.79851	-3.43847	-2.15442	-3.65966	3.2311	-3.12243	-2.60284	-1.80425	-0.578746	-1.94412	0.270188	-1.07011	3.28313	-4	-0.0873268	0.769712	-2.47046	-1.73002	-3.47959	-1.14561	-3.35895	1.73607	-1.44486	2.45787	-0.0493634	-2.84215	-3.83493	-2.3421	-2.33299
ZR-75-1 regular_frozen	-3.47034	-1.50709	1.74004	-0.366203	0.288085	0.120184	-2.10503	2.19339	-0.602254	1.01507	-1.50805	3.19779	-0.531923	-0.832354	4.00756	-0.906926	-2.57176	0.0101648	-2.99484	0.486465	-1.83987	-3.33796	-1.98342	-3.55429	3.49664	-3.05351	-2.51327	-1.79558	-0.576591	-1.81194	0.217227	-1.01005	3.38074	-3.93564	-0.0865569	0.598445	-2.31811	-1.922	-3.27566	-1.07287	-3.27248	1.63453	-1.52768	3.06757	0.00897394	-2.94654	-3.79657	-2.28947	-2.21092
ZR-75-1 starve_frozen	-3.46141	-1.47153	1.82088	-0.53856	-0.03641	0.0411637	-2.25435	2.30575	-0.214534	1.02712	-1.68689	3.23555	-0.255231	-0.691678	2.26939	-0.94236	-2.62634	0.383797	-3.20254	0.55766	-1.79996	-3.38138	-2.09011	-3.75458	3.29901	-3.21151	-2.62483	-1.80791	-0.530276	-1.8958	0.114629	-0.985108	3.56138	-4.06169	0.204596	0.761397	-2.10827	-1.98069	-3.4513	-1.02884	-3.33376	1.65868	-1.4619	1.91726	0.0730284	-2.82896	-3.771	-2.28603	-2.27554
ZR-75-1 starve_frozen	-3.91668	-1.71613	1.74912	-0.663091	-0.123537	-0.0777136	-2.62692	1.98311	-1.1477	-0.266692	-1.59306	2.60709	-0.864207	-1.35462	3.23843	-1.18804	-2.769	-0.297899	-2.62795	-0.70874	-2.20636	-3.82286	-2.2946	-3.9702	2.93797	-3.46491	-2.82999	-1.89504	-0.695813	-2.04309	-0.037377	-1.09537	3.65703	-4.24503	0.163973	0.140136	-2.35046	-2.05927	-4.08237	-1.26809	-3.70635	0.54363	-1.85995	3.09283	-0.264663	-3.28141	-4.10096	-2.68435	-2.73675
ZR-75-1 EGF_frozen	-3.73751	-1.66397	1.73833	-0.79115	-0.164699	-0.136112	-2.41093	1.99662	-0.222855	0.49444	-1.78411	2.90061	0.609968	0.263917	2.16337	-1.13423	-2.77089	0.0714407	-3.00201	0.0982697	-2.03186	-3.63945	-2.16082	-3.957	3.0508	-3.31853	-2.16991	-1.93625	-0.761441	-2.07235	-0.171987	-1.04781	3.7535	-4.18599	-0.25123	0.499711	-2.21915	-1.49676	-3.7919	-1.16551	-3.38533	1.01688	-1.47417	1.64956	-0.0613148	-3.07212	-4.06908	-2.5332	-2.53771
ZR-75-1 EGF_frozen	-3.86559	-1.75438	1.80355	-0.800892	-0.14509	-0.180979	-2.50932	1.94172	-0.625871	-0.124228	-1.7486	2.65216	0.269938	-0.199549	3.90087	-1.19279	-2.83378	-0.236913	-2.43361	-0.64178	-2.24361	-3.89234	-2.28196	-4.021	2.95389	-3.57559	-2.15082	-1.9633	-0.784481	-2.27309	-0.167351	-1.0898	3.8786	-4.24083	-0.255896	0.194999	-2.5626	-1.58705	-3.94812	-1.21838	-3.45811	0.713062	-1.73617	1.98242	-0.1884	-3.3454	-4.27459	-2.73893	-2.70876
ZR-75-1 perifosine+ EGF_frozen	-4.70102	-2.52311	1.08343	-1.43607	-0.957527	-0.68174	-3.16463	1.07391	-1.27318	-0.828844	-2.64926	2.0788	-1.05619	-1.46315	2.22852	-1.91334	-3.51775	-1.02294	-3.66715	-1.0445	-2.86084	-4.39854	-3.15985	-4.97933	2.10983	-4.38861	-2.94272	-2.80459	-1.52998	-3.01542	-0.999759	-1.61479	2.82194	-4.91361	-1.02555	-0.628853	-3.23671	-2.27987	-4.77115	-2.15585	-4.49278	-0.224996	-2.55057	1.00927	-0.864187	-4.16014	-4.92482	-3.51291	-3.61724
ZR-75-1 perifosine+ EGF_frozen	-4.23386	-2.27406	1.61843	-1.29003	-0.761875	-0.543431	-2.88422	1.44657	-0.402372	0.154928	-2.41521	2.79474	-0.307187	-0.660334	2.32531	-1.63692	-3.24825	-0.501616	-3.49575	-0.251854	-2.521	-4.13529	-2.76983	-4.28289	2.62513	-3.87667	-2.56937	-2.57929	-1.26798	-2.55257	-0.625617	-1.34212	3.3766	-4.52223	-0.731738	-0.184489	-3.00038	-2.01431	-4.30682	-1.79437	-3.88169	0.798688	-2.04863	1.15052	-0.559791	-3.78768	-4.51226	-3.04116	-2.93481
ZR-75-1 PD+ EGF_frozen	-2.76402	-0.763894	0.868978	-0.810574	0.131792	0.715395	-1.59943	3.05412	1.35643	1.1214	-1.43464	3.8164	1.77864	1.84155	2.36095	-0.38449	-2.40017	1.28663	-2.61204	0.35333	-1.87814	-3.06661	-1.71741	-2.93127	3.72945	-2.7031	-2.13617	-1.38543	-0.299378	-1.26337	1.05228	-0.776388	3.39509	-3.46254	0.114447	-1.8345	-2.761	-1.18432	-3.13959	-0.642617	-2.46627	1.82967	-1.88492	2.72712	-0.0274924	-3.15456	-3.1956	-2.02292	-1.76379
ZR-75-1 PD+ EGF_frozen	-3.04997	-1.66054	0.925693	-1.02126	0.247974	0.55201	-1.5154	3.01301	0.276083	0.191174	-1.76929	3.49693	1.97272	1.477	2.48595	-0.530156	-1.34591	1.0152	-3.70166	-0.314281	-1.77065	-3.23311	-1.47961	-3.00502	3.34209	-2.82782	-2.275	-2.09947	-0.350272	-1.28557	1.06589	-0.582038	3.5628	-3.48746	0.0794881	-3.45497	-2.60665	-1.19971	-3.84309	-0.506587	-2.50091	0.982513	-2.56265	1.95027	-0.571915	-3.8569	-3.47988	-2.13567	-2.03348
OVCAR 3 regular_frozen	-3.4001	-1.54321	0.67759	-1.19746	0.28681	-0.201859	-2.36298	2.64536	-1.00507	-0.341769	-1.69524	2.32959	-0.658062	-2.28385	4.86489	-0.593466	1.53142	-1.33678	-4.73017	0.851886	-2.04008	-3.27411	-1.56137	-2.37012	3.43342	-2.40857	-2.55047	-1.66432	-0.688523	-0.979534	1.66524	-2.84536	4.34152	-3.58599	0.150784	-0.297916	-1.12929	-0.503151	-3.34848	-0.573884	-1.95082	1.32512	-2.08484	2.37352	-1.06954	-3.37196	-3.70078	-2.33088	-1.11282
OVCAR 3 regular_frozen	-3.82125	-1.81448	0.597981	-1.37101	0.00807251	-0.396961	-2.60948	2.71497	-1.35045	-1.55992	-1.68079	1.43794	-1.02644	-1.92294	4.39415	-0.857757	1.38698	-1.15984	-4.69199	-0.621149	-1.90393	-3.72105	-2.40848	-2.94221	3.23609	-2.91755	-2.92689	-2.0585	-0.925428	-1.18376	1.37115	-2.68857	4.10009	-3.91098	-0.0298212	-1.15005	-1.33077	-1.03197	-4.17181	-0.655549	-2.60847	0.150555	-2.33378	2.05077	-1.08103	-3.27506	-4.04644	-2.47348	-1.49506
OVCAR 3 starve_frozen	-3.75747	-1.63255	0.646832	-1.39997	-0.138236	-0.331692	-2.6685	2.5727	-1.22142	-1.43734	-1.34698	1.76216	-1.4277	-2.15464	4.93905	-0.750163	1.23079	-1.39034	-4.38813	-0.331659	-1.72593	-3.62507	-2.1466	-2.62402	3.3195	-2.86458	-2.11693	-1.99433	-0.93724	-1.20353	1.38782	-3.08111	4.23284	-3.90571	0.148163	-0.512528	0.162222	0.226993	-3.94587	-0.597793	-2.09193	0.29419	-1.71425	1.47541	-1.01785	-2.93004	-3.85527	-2.41346	-1.10205
OVCAR 3 starve_frozen	-4.05562	-1.93211	0.522898	-1.58404	-0.26973	-0.517126	-3.0752	2.63039	-1.75572	-2.01325	-1.47667	1.10202	-1.94337	-2.40115	4.4916	-1.08351	1.01216	-1.75234	-4.69055	-0.822354	-1.83903	-3.76706	-2.43065	-2.88898	2.66554	-3.27823	-2.33753	-2.26999	-1.15846	-1.41781	1.29101	-3.26748	4.44204	-4.16528	0.00992314	-0.848996	0.0707442	-0.0325778	-4.14271	-0.788853	-2.39191	-0.320626	-2.17936	1.7593	-1.36787	-3.34574	-4.08953	-2.71499	-1.36725
OVCAR 3 EGF_frozen	-3.56511	-1.70974	1.50307	-1.34599	0.131543	-0.545837	-2.88703	2.46684	-1.49783	-1.53298	-1.53513	1.51873	1.03434	0.13333	3.7695	-0.930079	0.884278	-1.33264	-3.90106	-0.488917	-1.79529	-3.78644	-2.37566	-2.66151	3.51231	-2.95327	-2.10525	-2.03687	-1.04557	-1.34893	1.27905	-3.16764	4.93881	-4.05439	0.165857	-0.0520466	-1.00377	-0.421563	-3.77647	-0.614546	-2.48895	0.318171	-1.62913	1.81055	-0.894327	-3.15263	-4.02835	-2.57391	-1.14615
OVCAR 3 EGF_frozen	-3.96715	-1.8617	1.6277	-1.5135	-0.0335987	-0.789555	-3.02942	2.29239	-1.8608	-1.99808	-1.72814	0.786138	0.234992	-0.472263	3.9515	-1.10695	0.675126	-1.57271	-4.15777	-0.906485	-2.00438	-3.88669	-2.57173	-3.13308	2.95282	-3.29521	-2.26803	-2.22864	-1.2326	-1.51559	1.07936	-3.3356	4.94647	-4.17128	-0.0376046	-0.584085	-1.40674	-0.76989	-3.90698	-0.622807	-2.77412	-0.298734	-1.80049	1.54561	-1.11516	-3.25375	-4.31449	-2.69344	-1.30498
OVCAR 3 perifosine+ EGF_frozen	-3.45448	-1.31592	2.45642	-0.632675	0.864237	0.173843	-2.37413	2.8805	-0.0662641	0.338264	-1.02843	2.89013	-1.36567	-1.25897	4.99332	-0.491706	1.69097	-0.697531	-3.25071	1.08242	-1.43955	-3.24583	-1.45665	-2.42341	3.99536	-2.20546	-2.56344	-1.89127	-0.555579	-1.08905	1.86224	-2.68806	5.51026	-3.7765	1.02679	1.19627	-0.736822	-0.439679	-3.14456	-0.48908	-2.45579	1.71451	-1.09402	2.30829	-0.290488	-2.67481	-3.7505	-2.08786	-0.972996
OVCAR 3 perifosine+ EGF_frozen	-3.72299	-1.66393	2.66472	-0.835312	0.710508	-0.0472955	-2.71654	2.99044	-0.255351	0.120304	-1.19529	2.75362	-1.34125	-1.23332	5.28403	-0.773423	1.57639	-0.72901	-3.59	1.00267	-1.69977	-3.45411	-1.81126	-2.86627	4.43162	-2.58899	-2.70142	-2.14548	-0.909823	-1.37141	1.7718	-2.87654	6.38721	-4.20006	0.901312	1.02199	-0.912974	-0.655642	-3.44336	-0.592853	-2.76953	1.66441	-1.43093	2.09277	-0.617653	-3.08888	-4.05969	-2.34313	-1.27828
OVCAR 3 PD+ EGF_frozen	-3.34071	-1.4415	2.04207	-0.956772	0.468449	-0.287489	-2.51333	2.55985	-0.265573	-0.20352	-1.49104	2.22962	2.10008	1.07228	4.77623	-0.710152	1.30603	-0.791682	-3.02254	0.900857	-1.59897	-3.19003	-1.50803	-2.51865	4.04919	-2.66016	-2.04799	-1.88833	-0.877777	-1.30091	1.43963	-2.83959	4.76515	-3.79949	0.418034	1.07629	-0.704115	-0.319095	-3.29346	-0.73272	-2.48948	1.45033	-0.89198	2.06845	-0.560868	-2.83769	-3.62194	-2.18967	-0.938938
OVCAR 3 PD+ EGF_frozen	-3.8043	-1.6125	1.92383	-1.32093	0.0458722	-0.5887	-2.9571	2.28047	-1.44989	-1.56807	-1.67122	0.897384	0.703995	-0.181719	3.92962	-1.00014	0.925321	-1.46617	-3.93279	-0.62999	-1.96575	-3.81086	-2.47576	-3.09837	3.02499	-3.15617	-2.52793	-2.10561	-1.17162	-1.52188	1.11306	-3.13353	4.9061	-4.09968	0.168783	-0.0491774	-0.999672	-0.687065	-3.94123	-0.910901	-2.83499	0.00513736	-1.50552	1.73162	-1.01883	-3.16136	-4.14338	-2.55551	-1.1428
MDA MB 231 regular_FFPE	-0.48368	-0.376619	2.38849	-0.020776	-0.0267549	1.02569	-3.03775	2.01266	-0.900833	-2.04444	-3.14578	1.14049	-3.38663	-2.98267	3.78415	-1.8214	0.407171	-2.16512	-3.9713	-2.03515	-1.29306	-3.1543	-2.73809	-0.37099	-0.607899	-3.3257	-2.71305	-1.0433	-0.154283	-1.03176	1.93008	-1.9873	-5.13588	-4.46915	-1.42624	-1.16594	0.886922	0.111904	-3.01018	2.14353	-2.79438	0.0855229	-1.28249	-0.656179	-1.88619	-2.09668	-4.0069	-2.00005	0.706466
MDA MB 231 regular_FFPE	-0.525161	-0.480037	2.45703	-0.0564234	-0.0393641	1.00598	-3.1536	1.93514	-1.13342	-2.0847	-3.11902	1.05658	-3.38986	-3.08321	3.15347	-1.85758	0.423463	-2.22605	-3.84213	-2.15245	-1.26253	-3.22718	-2.70648	-0.519457	-0.716295	-3.3526	-2.69026	-1.0515	-0.175129	-1.06058	1.83768	-1.85818	-4.93801	-4.4214	-1.60279	-1.15064	0.878339	0.00761268	-3.15089	2.33708	-2.78948	0.11289	-1.26523	-0.593903	-1.93433	-2.11747	-4.04404	-2.0578	0.498551
MDA MB 231 starve_FFPE	-0.233838	-0.729872	2.45151	-1.27737	-0.478676	0.984404	-3.09943	2.24569	-1.37275	-2.71838	-3.292	1.08169	-3.15711	-3.19115	3.1689	-2.15004	0.794936	-2.57615	-3.96106	-2.55563	-1.45513	-3.24961	-2.98808	-0.109614	-0.771913	-3.35267	-2.5862	-1.74941	-0.284524	-0.599525	2.03665	-1.83229	-4.04989	-4.57299	-1.59291	-1.34797	1.27351	0.255698	-3.34041	2.59095	-3.01818	-0.314719	-1.4607	1.11555	-2.01523	-2.18643	-3.97035	-2.13098	0.938513
MDA MB 231 starve_FFPE	-0.401834	-0.190749	2.49242	-0.827551	-0.256096	1.08991	-2.72072	2.56054	-0.576097	-1.53825	-2.40793	1.66571	-2.77798	-2.79543	3.18334	-1.29973	0.76043	-1.77445	-3.51217	-1.67274	-0.971027	-2.93528	-2.2277	-0.387351	-0.118297	-2.91057	-2.04798	-0.965581	0.0969504	-0.45896	2.02593	-1.23872	-4.27219	-3.94349	-1.1096	-0.644517	1.29252	0.472062	-2.8803	2.50935	-2.23102	0.408336	-0.756736	0.986975	-1.21916	-1.64413	-3.52782	-1.6234	1.65481
MDA MB 231 EGF_FFPE	-0.607666	-0.196508	2.69753	-0.0933405	0.504736	1.007	-3.68726	2.01094	-1.47047	-3.20617	-4.06263	0.491043	-3.17691	-3.51136	2.79932	-2.49868	-0.0814988	-2.88317	-4.28374	-2.84384	-1.71523	-3.64742	-3.11694	-0.350453	-1.49903	-3.71439	-2.67716	-1.96404	-0.325157	-1.4332	1.65719	-2.24508	-4.91556	-4.83987	-2.19587	-1.5397	0.666084	-0.0952926	-3.59189	2.61697	-3.57173	-0.669993	-1.62574	0.200012	-2.44387	-2.5926	-4.26995	-2.43429	-0.481712
MDA MB 231 EGF_FFPE	-0.75789	-0.590595	2.60704	-0.743938	0.0303112	0.621144	-3.96082	1.52067	-1.40439	-2.86939	-4.27468	0.248193	-3.51227	-3.87959	2.23767	-2.67621	-0.628096	-3.04968	-4.33585	-2.75336	-2.01177	-3.64778	-3.30902	-0.59345	-1.73658	-4.08385	-2.79021	-2.0696	-0.744622	-1.62798	1.32048	-2.52963	-4.50134	-5.00294	-2.33229	-1.76451	0.225464	-0.690387	-3.85798	2.49579	-3.71082	-0.834897	-1.90153	-0.220968	-2.87772	-2.87624	-4.69489	-2.79057	-0.167781
MDA MB 231 LY +IGF_FFPE	-2.72403	0.566241	3.20833	-1.50022	0.173269	1.83589	-2.11207	3.53155	1.56248	0.92241	-1.85805	2.14515	-3.12939	-2.5474	3.16916	-0.97582	0.599861	-1.26408	-2.28755	0.938003	-0.759321	-3.21131	-1.00525	-2.90201	0.989616	-2.53122	-2.64648	0.139089	0.854062	0.0269398	2.39896	-1.48384	3.62459	-3.7992	-0.774085	-0.0751764	1.68566	1.05667	-2.29242	0.778414	-0.749219	1.5959	-0.545069	1.08181	-0.810936	-1.61076	-3.40064	-1.564	3.59462
MDA MB 231 LY +IGF_FFPE	-2.27689	0.408274	2.75925	-1.64542	-0.525191	1.56184	-2.71224	2.9082	0.723531	-0.220161	-2.64653	1.66414	-2.9363	-2.85421	3.65736	-1.36288	0.402131	-1.52182	-2.84543	-0.680147	-1.16102	-3.26026	-1.7534	-2.39322	-0.0405797	-2.87158	-1.93501	-0.384978	0.259836	-0.102717	2.12473	-1.3746	5.28746	-3.87426	-0.74688	-0.375592	1.12673	0.531521	-2.61968	0.583525	-1.88739	0.985939	-0.759001	0.843565	-1.35366	-1.62587	-3.52448	-1.68589	2.37873
MDA MB 231 PD +IGF_FFPE	-2.59958	0.710812	3.16582	0.148574	0.738587	1.39229	-1.87694	3.64467	1.24372	0.709124	-3.75638	2.08872	-1.03324	-1.67446	3.30561	-0.561237	0.773964	-1.28844	-2.56614	1.28965	-0.708819	-3.07771	-1.24734	-2.69255	1.38253	-2.70606	-1.75033	0.208581	0.886503	-0.257625	2.14265	-1.91652	4.27919	-3.48292	-0.867502	0.350918	1.19697	0.292914	-2.19656	0.667262	-0.71621	1.75097	-0.419412	0.824322	-0.534792	-1.4849	-3.28095	-1.38045	3.68982
MDA MB 231 PD +IGF_FFPE	-2.82745	0.581233	3.23597	0.0726982	0.335503	1.177	-2.39868	3.27993	0.159405	-0.754176	-2.35669	1.68462	-1.41953	-1.88439	3.29434	-1.12432	0.622689	-1.69723	-2.14023	-0.615488	-1.08413	-3.14295	-1.85813	-3.27828	0.380376	-2.52667	-1.95514	-0.36162	0.53852	-0.413604	2.22854	-1.42346	5.20873	-3.50085	-0.915535	-0.109619	0.426355	-0.00923324	-2.60809	0.194905	-2.1021	1.14998	-0.718642	0.555627	-0.810653	-1.677	-3.54423	-1.64258	3.26258
MDA MB 468 regular_FFPE	-3.34333	-0.464444	2.67705	-0.931985	0.251319	-0.561751	-2.09231	2.10537	-0.924331	-2.38521	-2.82219	0.715457	-1.78543	-1.62777	2.26021	-2.14248	-0.0802687	-2.07035	-2.99645	-2.11807	-1.54449	-3.08179	-2.59948	-4.02652	1.30072	-2.97312	-1.28726	-0.932505	-0.0965739	-1.54242	0.662523	-1.76638	3.96366	-3.17838	0.423925	0.335107	-1.54637	-1.09583	-3.02378	-0.513789	-2.809	0.313896	-0.82801	0.427081	-1.24084	-1.98176	-4.07703	-2.04749	-0.444133
MDA MB 468 regular_FFPE	-1.84692	0.66951	4.26145	0.602664	2.35167	1.45266	-0.102885	4.22608	2.08219	1.22783	0.22328	2.7673	0.350928	0.842667	4.06124	0.102489	0.859807	-0.614188	0.405714	1.70133	-0.182071	-2.1345	0.626028	-0.994789	4.4568	-0.489917	-0.344681	0.494859	1.80494	-0.231375	1.57371	-0.980443	4.62252	-1.67832	1.42502	1.90917	0.238774	1.26757	-1.73504	1.47119	0.275413	2.30006	0.692874	1.15066	1.56494	-0.963906	-2.68536	-0.698915	1.97149
MDA MB 468 starve_FFPE	-0.356149	-1.95397	0.38134	-1.24857	-0.238866	-0.0558744	-2.81686	1.80458	-2.02121	-3.96815	-2.9893	-1.00019	-2.86004	-2.34821	1.58671	-2.28611	-1.3323	-2.58979	-4.50878	-3.20014	-2.84514	-3.25225	-3.35885	0.513084	-0.025419	-3.34615	-2.09794	-1.66382	-1.50397	-2.42635	-0.222864	-2.55062	-5.16614	-3.79566	-0.00366684	-1.956	-1.69327	-1.34651	-4.40426	3.25774	-3.29971	-1.67631	-2.52407	-1.60262	-2.27287	-3.11356	-4.2577	-2.35469	-2.79427
MDA MB 468 starve_FFPE	-0.181702	-1.16836	1.14728	-0.853836	0.0777162	0.133791	-2.27507	1.96458	-1.44114	-3.59615	-2.98084	-0.61013	-2.06036	-1.63588	4.54401	-1.62331	-0.791497	-2.29333	-3.90742	-2.35355	-1.53453	-3.07609	-2.32269	0.859331	0.284644	-2.59664	-1.16838	-1.07431	-0.477977	-1.7236	0.395328	-1.9539	-4.53435	-2.76718	0.374867	-0.990887	-1.05443	-0.793424	-3.22127	3.16957	-2.39666	-0.977094	-1.71829	-0.41125	-1.40415	-2.32461	-3.46974	-1.73974	-2.08801
MDA MB 468 EGF_FFPE	-2.50472	0.089875	2.86392	0.0641094	1.08376	0.802251	-1.35314	3.48581	0.44262	-1.25514	-1.76848	0.885756	-0.462045	-0.0732126	5.05026	-1.01529	0.18259	-1.24334	-2.77661	-0.948952	-0.611712	-3.04856	-1.55757	-2.98338	2.31095	-1.93845	-1.09074	-0.273143	0.843243	-0.953387	1.48967	-1.44321	5.36929	-2.45018	1.13082	0.431739	-0.755953	0.126777	-2.453	0.351883	-1.243	0.8409	-0.602448	-0.611013	-0.0343453	-1.39733	-2.87356	-1.3811	-0.757758
MDA MB 468 EGF_FFPE	-2.62087	0.236162	2.46537	0.301227	1.13016	1.04945	-1.88824	2.74308	-0.530915	-2.19823	-2.40386	0.54396	-0.765641	-0.752954	4.27908	-1.18025	-0.00718797	-1.40362	-3.33132	-1.57363	-0.682797	-3.00668	-2.06059	-3.06917	1.43399	-2.2714	-1.04461	-0.113138	0.853999	-1.12874	1.52706	-1.28024	5.25155	-2.50334	1.17681	-0.0115074	-0.90349	-0.288494	-2.70005	0.199219	-2.03896	0.191181	-1.24195	-0.858495	-0.53	-1.48113	-2.7777	-1.47823	-1.24308
MDA MB 468 LY+ EGF_FFPE	-3.09426	-0.498677	2.3596	-2.08406	-0.496355	0.986406	-2.46963	2.56602	-1.10049	-2.51527	-3.05281	0.702343	-3.42081	-2.2121	3.86987	-1.76136	-0.751549	-1.80475	-3.52511	-2.1238	-1.08833	-3.38809	-2.23908	-3.4177	1.15733	-3.05567	-2.20458	-0.558723	0.610078	-1.65506	0.708242	-1.98275	4.50705	-3.68816	0.72555	-0.330925	-0.274281	-0.422619	-2.50491	-0.784953	-2.6092	-0.141463	-1.55709	0.222177	-0.979866	-0.926334	-1.37852	-1.7232	-1.33508
MDA MB 468 LY+ EGF_FFPE	-2.96935	-0.538597	2.77615	-1.94037	-0.189362	1.09305	-2.17129	2.89222	-0.338501	-1.30157	-2.5308	0.8963	-3.25244	-2.11098	3.80309	-1.54668	-0.623011	-1.99392	-2.90112	-1.23198	-1.01006	-3.45787	-2.30249	-3.37927	1.95019	-3.04639	-2.00009	-0.642491	0.77167	-1.68335	0.940669	-1.89674	4.39476	-3.44686	0.829016	-0.0933876	0.324675	-0.0746726	-2.62692	-0.410196	-2.19392	0.460736	-1.40767	-0.023548	-0.512775	-1.24429	-1.43815	-1.62279	-1.08902
MDA MB 468 PD+ EGF_FFPE	-2.61154	0.0748557	3.16445	0.700503	1.12422	1.24247	-1.91293	2.70104	-0.639356	-2.12557	-2.36269	0.735825	-0.760057	-0.73933	4.18966	-1.32024	0.228846	-1.55994	-3.12465	-1.94497	-0.556818	-3.08426	-1.76838	-2.81447	1.39374	-2.3914	-1.01722	0.335063	0.888231	-1.03675	1.57432	-1.04238	-2.38243	-2.57646	1.34764	0.256768	-0.228821	-0.0694469	-2.53789	0.346686	-1.90148	0.270208	-0.563509	-0.0416293	-0.430616	-1.34233	-2.93765	-1.60902	-0.518425
MDA MB 468 PD+ EGF_FFPE	-2.07751	0.349167	3.4951	0.594366	1.36836	1.33916	-1.34673	3.5124	0.541679	-0.600807	-1.58464	1.29047	0.0206652	-0.073459	3.96662	-0.633283	0.476754	-1.06535	-1.92821	-0.547497	-0.402274	-2.80634	-1.31162	-2.83949	2.28389	-1.87048	-0.89622	0.457081	1.19334	-0.718989	1.75246	-0.897003	-2.06964	-1.95368	1.5816	1.06895	0.114302	0.336611	-1.98072	-1.63486	-1.01591	1.11383	-0.296155	0.159747	0.277994	-1.07038	-2.44927	-1.3304	0.164356
T47D regular_FFPE	-2.98422	-0.075445	2.92686	1.32315	0.279858	1.43106	-2.62091	2.57869	-0.922774	-2.72499	-2.38643	-0.100838	-3.60702	-2.7713	5.15312	-1.66605	-2.53667	-1.5023	-3.80722	-2.36075	-0.883933	-3.53155	-2.60536	-4.1243	1.30818	-3.19928	-2.24751	0.0329939	0.495978	-0.212686	2.58445	-1.86821	-5.49216	-2.67222	-0.319399	0.491341	-0.93724	-1.32632	-2.78407	-0.325879	-3.29589	0.139773	-1.37915	-0.890509	-0.328043	-1.95223	-3.80038	-1.79868	-2.03982
T47D regular_FFPE	-3.00241	-0.289239	2.43346	0.435596	-0.12416	0.690014	-2.70164	2.31932	-0.221099	-0.665607	-2.74808	0.600564	-3.37141	-1.90644	4.10397	-1.18579	-2.55425	-1.29508	-3.03804	-1.07225	-1.08174	-3.17783	-2.41454	-3.21121	1.54571	-2.90555	-2.38005	0.117598	0.351098	-0.755043	2.02832	-2.10015	-5.89874	-3.30979	-0.838562	0.267852	-1.3061	-0.707931	-2.76473	-0.477498	-3.21435	0.92955	-1.66972	-1.03776	-0.4729	-2.15407	-3.78846	-1.9338	-2.03971
T47D starve_FFPE	-2.93253	-0.243556	2.36888	-0.411281	-0.239284	0.300919	-2.52947	2.704	0.523929	-0.229719	-2.52086	0.954256	-2.99351	-1.72622	4.9814	-1.44242	-3.08144	-0.951234	-3.01348	-0.755339	-1.05602	-3.54061	-1.28119	-3.65691	1.61042	-2.66353	-2.60363	-0.31921	0.259983	-1.3231	2.10214	-2.39298	4.48954	-3.83332	-0.419288	-0.0231524	-0.902273	-0.556673	-2.93372	-0.139411	-3.17683	0.694377	-1.56727	1.94705	-0.93642	-2.30536	-3.7434	-1.93802	-1.97429
T47D starve_FFPE	-2.60563	0.249737	2.51062	-0.0450002	0.0781774	0.630163	-2.19385	3.00352	0.936763	0.30217	-1.86817	1.27398	-2.33074	-1.40443	5.23069	-1.00497	-2.44609	-0.55606	-2.51823	-0.0717039	-0.694205	-3.31334	-1.05816	-3.49076	2.00192	-2.44065	-2.57426	-0.0642342	0.549105	-0.476998	2.36693	-2.156	5.37943	-3.50255	-0.111836	0.570824	-0.526487	-0.283312	-2.52775	0.180726	-2.77808	1.20228	-1.02208	2.26852	-3.2116	-1.81728	-3.37234	-1.56879	-1.65652
T47D EGF_FFPE	-2.33908	1.06453	3.2818	1.40519	1.14605	2.15807	-2.0899	3.08424	0.595821	-0.541941	-2.05268	1.4629	-3.03771	-2.08385	5.83605	-0.89161	-2.42824	-0.426306	-2.47015	-0.579568	-0.301719	-3.2117	-0.874022	-3.08065	2.53879	-2.29779	-1.52447	0.408552	1.06095	0.305228	2.68134	-1.98891	5.28449	-2.56541	0.250184	0.969255	-0.469536	-0.612889	-2.37939	0.679071	-2.53864	1.45058	-0.608249	0.490449	-0.146376	-1.40649	-3.12166	-1.05947	-1.30857
T47D EGF_FFPE	-2.77081	0.506267	2.80774	0.774761	0.580291	1.61324	-2.48147	2.56748	0.273258	-0.466914	-2.80309	1.1065	-3.12941	-2.36839	5.21352	-1.08705	-3.76485	-0.693438	-2.7636	-0.881488	-0.965465	-3.52979	-1.23074	-3.78919	2.04227	-2.68794	-2.41121	0.123119	0.778643	-0.370858	2.33588	-2.2835	5.55871	-3.08529	-0.033079	0.651623	-0.861078	-0.972256	-2.61245	0.40669	-2.92392	1.28276	-0.977958	0.0372468	-0.581809	-1.68692	-3.47488	-1.59532	-2.12351
T47D rapamycin+ EGF_FFPE	-2.82005	0.136649	2.66431	-0.716368	-0.11212	0.824187	-2.48568	2.7772	0.127057	-1.09637	-1.81954	0.896494	-2.64527	-2.35473	4.82893	-1.20647	-2.36522	-0.652434	-2.98447	-0.249902	-0.690177	-3.28523	-1.41932	-4.5992	2.07492	-2.52292	-1.23545	0.362609	0.632536	-0.0243786	2.66688	-1.90531	-4.50391	-3.24825	0.101715	0.344883	0.651092	0.825091	-2.47471	0.329076	-2.27905	0.38716	-0.630012	1.60491	-0.901881	-1.53767	-3.32166	-1.59009	-1.38564
T47D rapamycin+ EGF_FFPE	-2.67833	0.295635	3.02942	-0.541744	0.29997	1.29839	-2.39084	3.51045	0.793435	-0.680499	-1.31937	1.3926	-2.49214	-2.1639	5.22912	-1.07637	-2.26987	-0.397699	-2.7632	0.156081	-0.514807	-3.26168	-0.742382	-3.26557	2.85059	-2.48744	-1.17479	0.699628	0.878272	0.248282	2.84527	-1.92189	-4.19744	-3.17096	0.362566	0.736485	1.37943	1.28016	-2.23504	0.615175	-1.93919	0.912215	-0.432459	2.0615	-0.597174	-1.3562	-3.19962	-1.49792	-1.53539
T47D PD+ EGF_FFPE	-3.97707	-1.26483	1.32847	-1.71056	-1.34272	-0.530784	-3.32436	1.77002	-0.408449	-0.97268	-3.30711	-0.299745	-4.14427	-3.19453	3.92669	-2.46181	-3.70745	-1.83456	-3.21386	-0.568821	-2.19653	-4.38448	-1.80735	-4.30278	1.6034	-3.71801	-3.49557	-1.21568	-0.393351	-1.94783	1.20279	-3.21191	-4.752	-4.63362	-1.27401	-0.93326	-0.436385	-0.189702	-3.20471	-0.879936	-3.85942	-0.752838	-2.29499	-1.06179	-1.89878	-2.71399	-4.85904	-2.87807	-2.7648
T47D PD+ EGF_FFPE	-4.13454	-1.38447	1.07607	-1.89019	-1.47563	-0.725154	-3.82703	1.49875	-0.806144	-1.38366	-3.62312	-0.404282	-4.25166	-3.15631	3.78653	-2.5551	-3.73732	-2.00401	-3.31378	-0.794092	-2.44306	-4.61029	-2.34446	-4.34109	1.39022	-3.9895	-3.65194	-1.30818	-0.617166	-1.9778	0.940712	-3.18818	-5.27922	-5.24468	-1.43836	-1.09543	-0.961439	-0.371973	-3.21278	-1.07385	-4.15811	-1.0367	-2.44264	-1.19984	-2.57382	-2.83882	-4.88621	-2.97598	-2.86459
MCF 7 regular_FFPE	-2.50399	-1.28036	1.43022	-0.471689	-0.928077	0.959789	-3.28436	0.51044	-1.78658	-4.06319	-3.36678	0.110729	-3.29574	-2.90937	1.58316	-2.39363	-2.89781	-3.09252	-4.18599	-2.91231	-1.60264	-3.29453	-3.14038	-2.05644	-0.195725	-3.28368	-2.70902	-1.62912	-0.597492	-1.83621	0.483627	0.993715	-4.01865	-4.38165	1.43761	-1.36543	-1.32658	-0.71974	-3.30555	1.86911	-3.54396	-1.11046	-1.55224	0.317833	-2.75497	-2.37378	-4.0069	-1.99189	-1.98003
MCF 7 regular_FFPE	-2.74531	-0.621012	1.92015	-1.41679	-1.02146	0.363621	-3.0092	1.52737	-1.01019	-2.65265	-2.08132	1.42016	-3.18929	-2.7603	2.21234	-1.97728	-2.85437	-1.63766	-3.8935	-2.65091	-1.52546	-3.14233	-2.5283	-2.23806	0.420578	-2.942	-2.98966	-1.04481	-0.145001	-1.56321	0.664889	0.942015	-4.25157	-4.10405	1.22431	-0.780129	-1.93874	-1.25337	-3.13687	2.04301	-3.23879	0.0201317	-1.29526	0.352482	-2.22599	-2.18309	-3.81163	-1.86044	-1.78738
MCF 7 starve_FFPE	-2.00181	-1.00861	2.34108	-1.86496	-1.5908	-0.37686	-3.78795	1.562	-1.95789	-3.66445	-2.16022	1.17364	-4.1338	-3.55457	2.19548	-2.75976	-3.66801	-2.32025	-4.67964	-2.77218	-1.94997	-4.54671	-3.44356	-1.94833	-0.0471513	-4.28617	-3.77063	-1.09637	-0.632101	-3.01222	-0.655629	-0.374511	-6.07229	-5.08461	0.226761	-1.43692	-2.95499	-1.53849	-3.44995	2.34425	-4.10709	-0.457454	-1.9722	0.489709	-2.98354	-2.77232	-4.69889	-2.69127	-2.86165
MCF 7 starve_FFPE	-2.38446	-1.05916	2.54221	-1.81457	-1.53605	-0.0580182	-3.73021	1.76269	-2.00838	-3.95995	-1.90164	1.51374	-4.08455	-3.46472	2.21483	-2.71599	-3.61244	-2.13605	-4.67266	-2.66322	-1.89731	-4.17055	-3.36971	-2.82381	-0.0705392	-3.96148	-3.84916	-0.765508	-0.596215	-2.97714	-0.441693	0.172013	-6.43703	-4.71813	0.570313	-1.3656	-2.73039	-1.74609	-3.36163	2.13781	-3.82955	-0.111439	-1.87797	0.652456	-2.91589	-2.585	-4.79866	-2.60255	-2.83364
MCF 7 EGF_FFPE	-2.91795	0.164155	3.34094	-0.565314	-0.000832967	0.334187	-2.46986	2.8855	0.155034	-0.827247	-0.899659	2.33193	-2.95819	-2.40628	3.19398	-1.27414	-3.02759	-0.601542	-2.86388	-0.929076	-0.942892	-3.35875	-1.82024	-3.46885	1.3249	-2.72355	-2.20127	0.0098457	0.431941	-1.19901	0.939153	0.864247	4.21572	-3.58367	1.26613	0.272098	-1.39401	-0.736348	-2.52561	0.283512	-2.55026	0.914155	-0.715168	0.653544	-1.46535	-1.81352	-3.6094	-1.67119	-1.79785
MCF 7 EGF_FFPE	-2.9612	0.275683	4.06042	-0.429305	0.302089	0.581769	-2.56374	3.6922	0.244206	-1.48954	-0.641452	2.52505	-3.17107	-2.21245	3.07942	-1.53691	-2.37582	-0.57744	-3.10649	-1.45258	-0.819302	-3.36567	-1.90809	-3.82013	1.4509	-2.99831	-2.05715	-0.0627773	0.52499	-1.19197	1.10402	1.03015	5.08956	-3.65221	1.67195	0.453427	-1.59816	0.353245	-2.72405	0.526871	-2.59407	1.235	-0.559827	1.14896	-1.54067	-1.75895	-3.63405	-1.63056	-1.85264
MCF 7 perifosine+ EGF_FFPE	-1.6827	1.15109	3.62516	-0.0813262	-0.125075	1.96658	-1.78763	3.78819	0.031203	-1.58515	0.233362	2.1348	-3.67327	-2.33795	4.38092	-0.544987	-1.96187	0.112473	-3.21109	-1.11152	-1.80196	-2.80792	-0.879872	-2.77119	1.75867	-1.95777	-1.92308	0.161386	1.12657	-0.308077	1.98242	1.30779	-3.16658	-2.1024	2.30385	0.0147512	0.679137	0.632009	-1.37744	0.84744	-1.58691	0.805619	-1.0446	1.21096	-0.444313	-1.04352	-2.77659	-0.992393	-1.44334
MCF 7 perifosine+ EGF_FFPE	-1.84217	0.956467	3.79942	-0.397602	-0.209241	1.92296	-1.60325	3.68487	-0.146113	-1.79134	-0.031425	2.0758	-3.26329	-2.31719	3.91674	-0.678024	-2.15377	-0.187048	-3.31089	-0.996802	-0.455155	-2.71881	-0.910989	-2.73278	1.82346	-1.94556	-1.8466	0.0684996	1.21049	-0.474632	2.23436	1.21471	-3.40328	-2.34231	2.24583	-0.0521687	0.862928	0.796677	-1.48646	0.718703	-1.44483	0.791325	-1.11161	1.57723	-0.624194	-1.23839	-2.71488	-1.0773	-1.447
MCF 7 PD+ EGF_FFPE	-0.716709	0.0524866	2.74334	-0.544282	-0.536903	1.29582	-2.45642	1.96362	-0.908236	-1.92357	-2.03245	1.06808	-3.65775	-2.53448	2.37105	-1.12303	-2.58793	-1.02467	-3.75648	-1.95095	-0.83923	-2.7547	-2.26967	0.866357	0.860936	-2.28971	-1.78282	-0.803017	0.652462	-0.996284	1.71376	1.37743	-4.77364	-3.31615	1.59435	-0.614334	-1.42249	-0.614164	-2.74358	3.37944	-2.63518	-1.22697	-1.32741	1.07566	-2.40955	-1.9219	-3.1738	-1.91991	-2.49178
MCF 7 PD+ EGF_FFPE	-2.75616	-0.0681417	2.2838	-0.403365	-0.726358	1.38263	-2.79596	1.59241	-1.38168	-2.85733	-2.1781	0.886315	-3.21725	-2.94752	2.40657	-1.42685	-2.32008	-1.63219	-3.92329	-2.19403	-0.664835	-2.99832	-2.16887	-2.07526	0.311788	-2.31313	-1.98371	-0.85061	0.705003	-0.872262	1.74626	1.25058	-4.53817	-3.33959	1.76628	-1.08816	-0.384775	-0.196365	-2.54507	0.194732	-2.61323	-0.111366	-1.44066	1.23636	-1.79403	-1.76765	-3.26248	-1.78386	-1.7114
ZR-75-1 regular_FFPE	-2.77202	-0.266407	2.76241	0.982654	0.73546	2.13826	-1.69344	2.60784	0.683916	-0.457352	-2.23144	2.63002	-2.34092	0.72952	4.04162	-1.30638	-2.20002	0.186871	-1.40486	-2.1383	-0.612378	-3.32036	-2.58213	-3.08378	2.04411	-2.22214	-1.22996	-0.71832	0.580758	-0.887056	1.72596	-1.11055	-4.30537	-2.72475	1.19214	0.570492	-1.67203	-0.448039	-2.68599	-0.158201	-2.65016	1.10436	-0.806423	0.810138	-0.750341	-1.63967	-3.19873	-1.614	-1.46274
ZR-75-1 regular_FFPE	-2.66646	-0.236761	2.49976	1.10134	0.728441	2.15801	-1.83016	2.38165	0.581852	-0.568481	-2.54052	2.50034	-2.1297	0.578761	3.79246	-0.893299	-2.32882	-0.0418328	-1.6407	-1.48618	-0.747294	-2.97432	-2.01377	-2.81308	1.90742	-2.32426	-1.61488	-0.748285	0.607554	-0.868768	1.65825	-1.02489	-5.56046	-3.16539	1.06116	0.365733	-1.96559	-0.409669	-2.97662	-0.165353	-2.62996	0.92493	-0.885001	0.642621	-0.671805	-1.82855	-3.22384	-1.6818	-1.48485
ZR-75-1 starve_FFPE	-2.27723	-0.540271	3.39915	0.618668	0.624745	1.51684	-1.48119	3.19383	2.30877	1.44359	-0.665679	3.53361	-0.57604	1.27297	5.12436	-0.486296	-1.52937	0.386101	-1.30995	0.0252216	-0.789155	-2.76668	-0.958406	-2.47042	2.95915	-2.2316	-1.37013	-0.564248	0.694229	-0.876758	1.94649	-0.327328	-4.97127	-2.12366	1.49608	0.521949	-1.32031	-0.829328	-2.15096	-0.0235138	-1.95984	1.59519	-1.04175	1.00726	-0.00789305	-1.68862	-2.46811	-1.46776	-1.11828
ZR-75-1 starve_FFPE	-2.00867	-0.389758	3.55633	0.333271	0.692395	1.30642	-0.966343	3.39854	2.80947	1.86571	-0.543289	3.76465	-0.390747	1.52333	4.02349	-0.333299	-1.51629	0.627834	-0.542776	0.964126	-0.703275	-2.77103	-0.60211	-2.35296	3.5101	-1.82393	-0.992879	-0.298135	1.24089	-0.441844	2.06377	0.22011	-4.76029	-2.04384	1.39139	0.961743	-1.32238	-0.263648	-2.20674	0.0599446	-1.56462	1.85098	-0.709034	0.940425	0.590893	-1.58077	-2.73346	-1.24235	-0.925721
ZR-75-1 EGF_FFPE	-2.49505	-0.598934	2.61255	-0.133491	0.151471	0.570737	-1.67882	2.60641	0.424248	-0.896475	-1.41963	2.64448	-1.06871	0.415885	4.99046	-1.11572	-1.48942	-0.475251	-2.76459	-1.47218	-0.653479	-3.02544	-1.5977	-2.98599	1.81889	-2.46849	-1.70913	-0.618851	0.160482	-0.916511	1.94701	-0.0256768	6.83097	-3.28394	1.2443	0.140708	-1.41238	-0.240302	-2.58342	0.0584643	-2.06731	0.609845	-0.613889	1.27997	-0.609144	-1.59612	-3.31686	-1.22591	-1.22764
ZR-75-1 EGF_FFPE	-2.66333	-0.647766	2.68569	0.0562527	0.288319	0.729651	-1.79556	2.74104	0.595986	-0.666002	-1.26477	2.54653	-1.15167	0.320968	3.94976	-1.09682	-1.56964	-0.503235	-2.88103	-1.48648	-0.653414	-2.94881	-1.51689	-3.99197	1.87857	-2.41466	-1.82332	-0.334072	0.177294	-0.749258	2.0533	0.117155	5.41193	-3.40591	1.31178	0.263887	-1.51014	-0.0820242	-2.56473	0.15902	-2.05442	0.703386	-0.539855	1.24018	-0.54496	-1.79489	-3.30545	-1.52189	-1.30572
ZR-75-1 perifosine+ EGF_FFPE	-2.96095	-0.490893	2.88386	-0.635254	-0.360163	1.47907	-2.22165	2.27677	0.890476	-0.573112	-2.32037	2.33678	-2.38389	0.339547	3.93093	-1.19561	-2.36081	-0.653765	-2.08682	-0.762068	-0.805436	-3.42068	-2.10753	-3.6504	1.90746	-3.35971	-2.16674	-0.6176	0.247493	-1.03876	1.6032	-0.0350668	3.53541	-3.25581	1.46063	0.200472	-1.03452	-0.959427	-2.48893	-0.416863	-2.8521	0.842857	-1.40719	1.21614	-0.76141	-2.01326	-3.40063	-1.8968	-1.85569
ZR-75-1 perifosine+ EGF_FFPE	-2.41637	-0.0201692	3.08934	-0.174548	0.255032	1.73707	-1.49954	2.89484	1.29572	0.621095	-1.49401	2.80718	-1.58133	1.23186	4.01504	-0.6488	-1.50469	0.19831	-1.34052	-0.216255	-0.524621	-2.80125	-1.26101	-2.91859	2.41352	-2.28739	-1.3334	-0.250452	0.811646	-0.735198	2.18175	0.295162	5.19326	-2.55357	1.40142	0.978565	-0.416837	-0.267468	-2.14309	-0.0891484	-2.10752	1.19797	-0.60523	1.6304	-0.617778	-1.36512	-2.75292	-1.33842	-1.39398
ZR-75-1 PD+ EGF_FFPE	-1.22716	0.527332	4.32704	0.822406	1.91994	1.89339	-0.255078	4.09525	3.98115	3.1355	0.214499	4.68326	0.448775	2.33109	4.82388	0.703533	-0.456026	1.50341	0.555337	2.35774	0.200183	-1.65917	0.75953	-1.01498	5.54665	-0.84013	-0.273532	0.45916	2.50627	0.387572	2.73421	1.09028	3.89138	-1.98373	2.00374	1.84424	-0.188508	0.889858	-1.04429	1.10476	-0.264484	2.86508	0.630318	2.15269	1.71378	-0.656837	-1.90738	-0.554221	0.180881
ZR-75-1 PD+ EGF_FFPE	-1.63559	0.368529	3.46599	0.0880212	1.12488	1.12557	-0.913551	3.3812	2.95123	2.2468	-0.443278	3.86627	-0.0372498	1.585	5.19261	0.165695	-1.58914	1.16762	0.343524	1.62756	-0.414687	-2.12293	0.0416428	-1.98282	4.60432	-1.38084	-1.28151	0.215202	1.69054	0.0109583	2.40556	0.787064	4.20344	-2.17103	1.54177	1.57012	-0.368161	0.453936	-1.56678	0.729633	-0.727146	2.1782	0.355148	1.94429	1.2259	-0.847901	-2.19678	-0.610641	-0.824828
OVCAR 3 regular_FFPE	-2.68498	-0.463584	3.12323	-1.17063	1.24427	0.0902304	-1.28437	3.08695	1.10189	0.655206	-1.17533	1.9507	-1.19887	-0.664939	4.10421	-0.530892	0.94111	-0.910885	-2.4664	0.927942	-0.901331	-2.52024	-0.54829	-2.80154	3.96192	-2.20349	-1.53496	-0.677039	0.376306	-0.468935	2.55483	-2.40076	4.77906	-3.18512	1.47432	0.351655	-0.545613	0.723576	-2.2688	0.699885	-1.35514	0.732185	-0.629321	0.681085	-0.562925	-1.61985	-2.62814	-1.28452	-0.190939
OVCAR 3 regular_FFPE	-1.95287	0.187218	3.67149	-0.490025	1.77793	0.737111	-0.375982	3.85253	1.58674	1.03773	-0.304724	2.85404	-0.272347	0.084565	5.02712	0.0781353	1.10241	-0.582442	-1.63192	2.08045	0.253794	-1.85107	0.414268	-0.441453	4.85571	-1.35382	-1.04088	-0.0869476	0.890818	0.222627	3.02375	-1.87677	5.62954	-2.23934	1.88928	1.1748	1.03657	1.02042	-1.58972	1.27741	-0.605203	1.37501	0.140986	0.82525	0.00678053	-1.12403	-2.04979	-0.854033	1.32285
OVCAR 3 starve_FFPE	-2.8643	-0.207555	2.94379	-0.674887	0.0445616	-0.130888	-2.10386	2.70645	-0.489665	-1.2944	-2.13018	1.50612	-1.28595	-1.37538	3.24474	-0.794816	0.750234	-1.0025	-3.10893	-1.23192	-0.226105	-3.05951	-1.98105	-3.15129	2.64527	-2.16743	-1.34721	-0.63474	0.133147	-0.102942	2.68815	-2.5138	-4.04115	-2.94724	1.80189	0.505557	0.122745	-0.27522	-2.5389	0.208745	-2.13371	-0.0238662	-0.666743	0.0809403	-1.06301	-1.38827	-2.55828	-1.44031	-0.300717
OVCAR 3 starve_FFPE	-3.15221	-0.565217	2.89062	-0.660332	0.111873	0.101337	-2.59666	2.41222	-0.78065	-2.29878	-2.11737	1.09323	-1.92277	-1.68096	3.97013	-1.29732	1.00528	-1.4069	-3.46226	-1.87437	-0.349824	-3.27146	-2.63307	-3.59932	2.14531	-2.76682	-1.50345	-0.659314	-0.141862	0.0210664	2.5022	-2.34609	-3.31313	-3.42175	1.74403	0.258323	0.178561	-0.226806	-2.84566	0.121903	-2.55671	-0.279188	-0.706455	0.232651	-1.446	-1.9144	-3.2328	-1.77312	-0.813824
OVCAR 3 EGF_FFPE	-2.50792	-0.155565	2.67728	-0.872695	0.508959	0.0144578	-0.884856	2.73663	0.151005	-0.182258	-1.44246	1.71528	-0.884759	-0.383031	3.57946	-0.559082	1.07683	-1.33044	-2.25991	0.909858	-0.650001	-2.51598	-0.872422	-1.86454	3.24692	-1.80604	-1.29001	-0.0876276	0.31582	-0.488228	2.30073	-1.96594	-3.69058	-2.75022	1.69071	0.329173	0.614438	0.865119	-1.82862	1.16767	-1.27986	0.353379	-0.442231	-0.0999596	-0.432931	-1.09655	-2.57243	-1.30586	0.0727456
OVCAR 3 EGF_FFPE	-2.51332	-0.187618	2.71548	-0.951105	0.415623	-0.276497	-0.827709	2.59155	0.168203	-0.167754	-1.28304	1.44035	-0.96449	-0.702375	3.96638	-0.769209	0.727934	-1.31346	-2.56525	0.77539	0.0883113	-2.75483	-1.17534	-1.94037	2.81794	-2.0394	-1.49283	-0.360841	0.392546	-0.231038	2.33615	-1.96771	-3.51637	-3.05329	1.52739	0.583673	0.246483	0.346451	-1.90642	0.924797	-1.5957	0.559999	-0.409928	0.011412	-0.632194	-1.15271	-2.99794	-1.32871	0.113771
OVCAR 3 perifosine+ EGF_FFPE	-2.46131	0.129517	2.97302	-0.501786	0.64095	0.362764	-0.882229	3.28568	1.08137	0.00614732	-1.46689	2.31623	-1.22799	-0.493702	3.44449	-0.486112	0.923531	-0.217224	-1.64271	0.395553	-0.217475	-2.83564	-0.903603	-1.8139	3.17925	-1.84248	-1.19242	0.160517	0.542373	0.039755	2.53021	-1.04496	5.44405	-2.84663	1.97219	0.742677	1.83497	1.52836	-1.82356	0.958885	-1.37511	0.886211	-0.360739	0.862791	-0.411368	-1.12593	-2.69248	-1.13373	-0.104418
OVCAR 3 perifosine+ EGF_FFPE	-3.03054	-0.688623	2.23444	-1.25099	-0.13592	-0.392445	-1.2773	2.21161	0.111953	-0.491273	-1.60602	1.46332	-1.94971	-1.25012	3.67987	-1.10427	0.224431	-1.01603	-2.07001	0.11838	-0.519308	-3.01699	-1.40796	-2.23272	2.70511	-2.6066	-1.82966	-0.487706	0.0695857	-0.495866	1.77846	-1.7327	4.36275	-3.57188	1.17937	-0.00257477	0.851991	0.82879	-2.41881	0.345267	-2.08603	0.219681	-0.977893	-0.0327512	-0.804157	-1.65318	-3.29008	-1.78665	-0.396923
OVCAR 3 PD+ EGF_FFPE	-2.22885	-0.0616837	3.47214	-0.637057	1.31467	0.346556	0.0185565	3.01172	1.30762	0.87705	-0.652622	1.94875	0.175023	0.454332	2.83453	-0.386993	1.30348	-0.525368	-2.01463	1.51549	0.246927	-2.12956	0.104923	-0.572692	4.0999	-1.74461	-1.25652	0.0283263	0.613009	-0.273916	2.54076	-1.82316	-1.78589	-2.45377	2.05014	0.625287	1.35262	1.49376	-1.43866	1.57488	-0.724179	1.29801	-0.319018	-0.421318	-0.169508	-1.02202	-2.37482	-1.10623	0.757086
OVCAR 3 PD+ EGF_FFPE	-2.11791	-0.138728	3.53055	-0.594823	0.980903	0.22937	-0.328043	3.32416	0.816649	0.465226	-0.857739	2.03623	-0.0579257	0.255499	2.26356	-0.225198	1.01764	-0.452743	-1.81661	1.60433	0.328505	-2.10979	-0.510323	-1.29902	2.84091	-1.58325	-1.1945	0.149428	0.794482	0.0909821	2.35857	-1.69685	-3.62097	-2.57116	1.88896	0.824249	1.07922	1.15729	-1.63159	0.898641	-1.10173	0.870042	-0.09039	-0.119411	-0.144655	-0.857081	-2.27518	-0.935769	0.869265
[truncated: 120 more columns]
