# Supplementary material for: An efficient procedure for protein extraction from formalin-fixed, paraffin-embedded tissues for reverse phase protein arrays
Source: Proteome Sci. 2012 Sep 24;10:56. doi: 10.1186/1477-5956-10-56 (PMC3561137; doi:10.1186/1477-5956-10-56)
Supplement: Additional file 3 — Table S3. RPPA raw signal intensities of the breast cancer tissue experiment (FFPE and frozen). [file 1477-5956-10-56-S3.xls]

## Sheet: breast set
Sample name	14-3-3-beta	14-3-3-epsilon	14-3-3-zeta	4EBP1	4EBP1_pS65	4EBP1_pT70	p90RSK	a-tubulin	ACC_pS79	ACC1	AIB-1	Akt	Akt_pS473	Akt_pT308	AMPKa	AMPKa_pT172	Annexin	AR	ARaf_pS299	ATM	ATM_pS1981	ATR	ATR_pS428	ATRIP	beta-Catenin	beta-Catenin_pS33	BAD_pS112	BAK	Bax	BCl-Xl	BCl_X	BCl2	alpha-B-crystallin	Bid	BIM	Braf	c-Jun	c-Jun_pS73	c-KIT	c-Myc	c-Myc_pT58	c-RAF	c-Raf_pS338	cofilin_pS3	Cask	Caspase3_cleaved	Caspase7_cleaved Asp198	Caspase9_cleaved_Asp315	Caveolin
42453-1 frozen	-4.01238	-0.722393	1.7294	-1.69211	-1.18317	-0.224687	-2.90428	2.73349	-0.466579	-1.82373	-2.22218	1.92779	-3.08423	-2.69952	-0.871244	1.33858	0.309246	-1.00698	-3.93243	1.37607	-1.83632	-3.97251	-3.20028	-3.98063	1.42631	-3.18336	-2.44391	-1.93088	-0.179934	-2.02436	0.316902	0.223232	6.6961	-4.45112	-0.728845	-0.150656	-3.42341	-1.64381	-1.7927	-2.02904	-3.61787	0.527911	-1.65664	-3.78053	1.27771	-3.1878	-2.00949	-2.75037	1.2813
44414-1 frozen	-5.33518	-2.34391	-1.15443	-4.25182	-3.78504	-3.52409	-4.87513	-1.37533	-2.46407	-4.00362	-5.37587	-1.9709	-5.12248	-4.28101	-3.4204	-2.01975	-1.43067	-3.22081	-5.55431	-2.35137	-4.03031	-5.47892	-5.58879	-6.63404	-1.2803	-5.26906	-4.65825	-4.20143	-2.97616	-3.72607	-2.70836	-2.30245	4.87748	-6.15388	-3.45774	-2.59653	-4.81318	-3.03448	-3.9294	-3.78332	-5.52011	-3.02228	-4.10994	-4.88765	-2.56567	-6.20998	-5.1533	-3.93548	2.95791
42874-1 frozen	-3.94633	-1.92516	1.28797	-1.91931	-1.51877	-0.668573	-2.89476	1.57129	0.782579	-0.265031	-3.40239	1.78793	-3.20654	-2.50645	-1.06844	0.417627	-0.639051	0.136125	-4.35478	1.06676	-2.65219	-4.08315	-3.25397	-4.18401	1.76027	-3.27633	-2.97277	-2.13126	-0.517577	-2.90841	-0.0128764	-1.32212	5.38565	-4.68001	-0.973381	-1.22361	-3.24104	-1.82776	-2.54132	-2.23413	-3.88396	-0.288202	-2.64236	-2.51477	-0.616967	-4.38467	-3.01095	-2.85551	1.64666
43126-1 frozen	-3.79301	-1.34555	1.73896	-1.81595	-1.26302	-0.686879	-2.65024	1.46047	-0.495053	-1.16659	-2.68003	1.56871	-3.20155	-2.85888	-0.981077	1.28939	-0.143729	-0.975925	-4.27675	0.735014	-2.26463	-3.70996	-3.11593	-3.85724	1.92266	-3.31735	-2.4943	-1.60519	-0.462532	-2.15517	0.273065	-0.0349896	6.26339	-4.36717	-0.0395482	0.843713	-3.40752	-1.56775	-0.926241	-1.82706	-3.59591	0.361396	-1.61693	-2.23591	0.668113	-3.11814	-2.11269	-2.27501	1.85034
43648-1 frozen	-4.74189	-2.54945	-0.297947	-3.10469	-2.88376	-3.27972	-3.98193	-0.705275	-1.57318	-2.94425	-4.67087	-1.27511	-4.40954	-3.93444	-2.75957	-1.37717	-0.890478	-2.50202	-5.34883	-1.56412	-3.35488	-4.7929	-4.70947	-5.08043	-1.07078	-4.29724	-4.00279	-3.33176	-2.3585	-3.54848	-1.85427	-2.07846	7.35623	-5.58486	-2.91616	-2.37699	-4.17001	-2.54939	-3.55934	-2.65736	-4.73075	-2.07007	-2.45852	-3.60959	-2.35586	-4.29803	-4.13505	-2.91396	2.66846
43658-1 frozen	-3.49569	-1.09941	1.86344	-1.47968	-0.998488	-0.563152	-1.94738	1.95684	0.615967	-0.333548	-2.44973	2.6098	-3.29708	-2.7302	-1.07346	1.43265	-0.735291	-0.603099	-3.82913	0.70926	-1.67149	-3.46341	-2.73132	-3.85231	2.81346	-3.01933	-2.11451	-1.56748	-0.359394	-1.99024	0.313386	0.250463	7.38256	-4.26578	0.266881	0.264773	-2.8366	-1.54719	-2.37843	-1.22338	-3.22405	0.938664	-1.49725	-2.1845	0.178221	-2.89164	-2.546	-1.64908	2.25898
43659-1 frozen	-4.43526	-2.20184	-0.416955	-2.67026	-2.3513	-1.834	-3.688	-0.559633	-2.35925	-3.26862	-4.39696	-1.02395	-4.34963	-3.62202	-2.54269	-1.37284	-1.51541	-1.92086	-4.62958	-1.4568	-2.60053	-4.07599	-4.33048	-4.75213	-0.904648	-3.64957	-3.92641	-2.44279	-1.78077	-3.29219	-1.63633	-2.36931	6.39771	-5.07102	-2.84876	-2.30089	-3.60194	-2.41989	-3.62356	-1.97676	-4.1842	-1.57231	-1.54406	-2.87194	-1.65569	-3.33022	-3.95545	-1.2562	0.647084
43711-1 frozen	-4.20201	-2.12421	0.00796431	-2.39322	-2.27778	-2.62083	-3.51841	-0.216561	0.313755	-0.553394	-4.22341	-0.678777	-3.86332	-3.2383	-2.36092	-0.477503	-0.417298	-2.01442	-4.45103	-1.22867	-2.76159	-3.91439	-4.18055	-4.58726	-0.744344	-3.81025	-3.5416	-3.02165	-1.87494	-3.09545	-1.55099	-1.87304	7.87525	-4.90141	-2.47263	-1.81204	-3.49265	-2.37333	-3.23244	-1.84635	-3.96638	-1.55199	-1.74858	-2.40159	-1.58888	-3.41507	-3.94678	-2.58442	3.00564
43803-1 frozen	-4.52971	-1.98024	1.02839	-2.4194	-2.21392	-1.5431	-3.13654	1.11491	-0.394649	-1.21812	-3.62005	0.896599	-4.25123	-3.47337	-1.96714	0.168641	-0.357507	-1.12398	-4.11037	0.322706	-2.78906	-4.13279	-3.62996	-4.37009	-0.0122392	-4.36362	-3.23974	-2.78995	-0.832606	-2.99395	-0.521014	-0.491494	7.42493	-4.94603	-1.74873	-0.484706	-3.50365	-2.22755	-2.94928	-2.03344	-4.04803	-0.272195	-2.26502	-3.25299	-0.464234	-3.53143	-3.14976	-3.03308	2.74299
43914-1 frozen	-4.75672	-2.18944	0.134328	-2.84788	-2.4618	-2.35495	-3.38583	0.211076	-1.8488	-2.72393	-4.35226	-0.168754	-3.90087	-3.53509	-2.34403	-1.05984	-1.08694	-2.21069	-3.69162	-0.527323	-2.75725	-4.29618	-4.10449	-4.52367	-0.621424	-4.03165	-3.42728	-2.94323	-1.28829	-2.92663	-1.51163	-1.93481	7.3999	-5.17048	-2.56468	-1.6499	-3.36863	-2.26304	-3.32419	-2.24348	-4.44094	-1.18577	-1.74385	-2.15495	-1.86928	-3.3543	-4.14894	-2.94675	2.29861
44033-1 frozen	-4.33059	-1.7962	1.654	-2.33	-2.01383	-1.80973	-2.87617	0.380415	-1.22617	-1.39751	-3.48619	-1.18595	-4.22535	-3.2945	-1.58624	0.562625	-0.111138	-0.377684	-4.06545	0.762271	-2.30961	-3.7781	-4.03523	-4.48403	0.379098	-3.54543	-2.99968	-2.40991	-0.50353	-2.72356	-0.354773	-0.507684	7.50387	-4.87551	-0.699464	-0.440218	-3.66571	-1.56966	-1.67688	-1.79892	-4.01403	-0.451466	-1.70668	-2.82733	-0.0703803	-3.09317	-3.22647	-2.71555	1.49529
44130-1 frozen	-4.07601	-0.748707	0.574614	-2.59234	-2.08757	-1.61372	-3.14131	1.50153	0.983227	0.0936696	-3.40897	0.861119	-3.39217	-2.67845	-2.29952	0.384218	-0.505523	-2.26871	-4.26562	-0.434817	-2.31054	-3.84559	-3.76703	-4.25859	1.29034	-3.77278	-2.85059	-2.6697	-0.794596	-2.42473	-0.420344	-0.676881	4.32859	-4.61972	-0.927493	-1.21328	-3.79888	-1.8334	-2.28178	-2.28604	-4.04013	0.159159	-2.14671	-4.57426	-0.8412	-4.20257	-3.64888	-2.95458	1.85186
44152-1 frozen	-2.93656	-1.46062	2.11178	0.512464	-0.237008	1.99035	-2.42913	3.08492	-0.600001	-0.161272	-1.38757	2.40758	-2.48488	-2.57143	-0.451012	1.12413	-0.734724	0.219017	-2.97724	1.49579	-1.62809	-2.98826	-2.49233	-2.92429	2.26029	-2.79471	-2.90274	-1.85713	0.28037	-2.10287	-0.0813538	-1.78738	5.06727	-4.24565	0.701031	1.97936	-1.55304	-2.04167	-1.88504	-1.51487	-2.95364	1.38059	-2.29752	-4.88765	1.28084	-2.33894	-2.19049	-2.22578	0.371334
44166-1 frozen	-4.4006	-2.16661	-0.0414585	-2.86594	-2.07951	-2.15952	-3.56261	0.645647	-1.31847	-1.8676	-4.10126	0.131742	-3.9405	-3.32556	-2.02607	-0.309292	-0.48911	-1.80778	-4.38599	-0.518073	-2.24888	-4.03194	-3.87795	-4.81802	0.0425604	-3.70199	-3.57814	-3.12348	-1.17495	-2.24683	-1.43187	-1.87502	4.68129	-4.71371	-2.10705	-1.15143	-3.08624	-1.80713	-3.08695	-2.17865	-4.38992	-1.17655	-1.53838	-2.62306	-0.990918	-3.08495	-4.10701	-2.45583	2.23916
44187-1 frozen	-3.81108	-1.35756	1.5243	-2.41957	-1.54111	-1.33094	-2.69225	1.74357	0.0962122	-0.605365	-2.61364	1.45356	-2.95836	-2.53919	-0.922242	1.31082	0.0611171	-0.330758	-3.78037	1.60351	-2.07963	-3.95113	-3.04765	-3.82706	1.29456	-3.33784	-2.80286	-1.70858	-0.319611	-2.48627	-0.280827	-0.0268901	4.83692	-4.48115	-0.229917	-0.252942	-3.07076	-1.85431	-2.56186	-1.8574	-3.62254	0.334987	-1.63873	-2.90889	0.169196	-3.11108	-2.21469	-2.2405	2.15626
44242-1 frozen	-3.88578	-1.9934	0.747249	-2.25331	-1.75058	-2.18587	-3.2358	0.784608	-1.58384	-2.33513	-3.54642	0.226727	-3.54226	-3.01856	-1.68015	0.0977966	-0.479852	-1.56073	-4.17304	0.275792	-2.29707	-3.71818	-3.76086	-4.56629	0.98286	-3.45937	-3.03855	-2.25828	-1.12679	-2.9598	-0.891346	-1.58503	4.79782	-4.73029	-1.71178	-1.12443	-3.29784	-1.82503	-2.09805	-1.68233	-3.91583	-0.572647	-1.47323	-1.95129	-0.249453	-3.0797	-3.18307	-2.00395	2.66985
44270-1 frozen	-4.1142	-1.78486	1.09434	-2.58197	-1.71159	-1.21566	-3.15011	1.43339	-0.185205	-0.462373	-3.09462	0.776275	-2.0723	-1.28599	-1.64587	-0.336311	-0.483158	-0.356473	-4.05133	0.1667	-2.82352	-3.94724	-3.15699	-4.26886	1.54937	-3.96673	-3.04474	-2.01041	-0.681826	-2.83906	-0.728628	-1.20777	4.90582	-4.92321	-0.809568	-0.370171	-3.44296	-2.06568	-2.31154	-1.95009	-3.67057	-0.262818	-2.17998	-3.38436	-0.0830967	-3.54384	-1.4049	-2.84122	3.3725
44522-1 frozen	-3.55082	-0.937424	1.35254	-1.61327	-1.20064	-0.3082	-1.82562	2.27162	1.50987	0.533211	-2.71937	2.4679	-3.07877	-2.80895	-0.664456	1.75578	-0.792191	-0.375228	-4.24184	1.99085	-2.24023	-3.3753	-2.52744	-3.50159	3.33676	-3.1264	-1.8965	-1.40197	-0.412659	-2.00478	0.330808	0.91426	5.24632	-4.31691	-0.368383	0.572944	-2.53864	-1.83987	-3.23824	-1.34544	-3.24517	1.30828	-1.96059	-2.7911	1.04075	-3.28824	-3.30795	-2.34531	0.0171943
44568-1 frozen	-4.69948	-2.17983	-0.229812	-3.27367	-2.68784	-3.03857	-3.75866	-0.537363	-1.33612	-2.04645	-4.21016	-1.49151	-3.52964	-2.93597	-2.44966	-0.835784	-1.05232	-2.15833	-4.43706	-0.804876	-3.00261	-4.48758	-4.48335	-4.80239	-0.594163	-4.4145	-3.75217	-3.04428	-1.70505	-3.26888	-1.66389	-1.46066	5.15861	-5.5087	-1.79823	-1.45891	-4.171	-2.49296	-2.22181	-2.16054	-4.54496	-1.59369	-2.04707	-2.4724	-1.24647	-3.71588	-4.27959	-3.14168	3.38748
44580-1 frozen	-4.13043	-1.52444	1.49955	-2.36232	-1.64394	-1.71935	-2.79859	1.27365	-0.965387	-1.37712	-3.06567	0.810136	-2.49818	-2.1457	-1.28114	1.02007	-0.448867	-0.312941	-3.6752	0.713998	-2.17418	-3.86466	-3.4909	-4.31315	0.651195	-3.51245	-2.56958	-2.43508	-0.403807	-2.40213	-0.080956	-0.702063	5.24559	-4.89345	-0.25525	-0.185703	-3.43376	-1.96765	-2.41873	-1.82936	-3.7135	0.275574	-1.56972	-2.0027	0.494743	-3.14781	-3.23723	-2.70686	1.27334
44757-1 frozen	-4.73666	-2.28873	0.36268	-3.21739	-2.62196	-2.70524	-3.70378	0.0594609	-0.674782	-1.82507	-4.07456	-0.481803	-4.21539	-3.8492	-2.33235	-0.558317	-0.548947	-2.25888	-4.83906	-0.440645	-3.60021	-4.65213	-4.33557	-5.02039	0.0567686	-4.33564	-3.65997	-3.1092	-1.36068	-3.25689	-1.14373	-1.2786	5.02744	-5.48428	-1.46133	-1.28904	-3.94475	-2.61717	-2.96185	-2.30932	-4.67413	-1.39443	-2.62679	-3.43664	-0.724116	-4.65895	-3.45685	-0.817255	2.93165
44820-1 frozen	-4.22021	-0.864157	-0.0739304	-2.77789	-2.14119	-1.99574	-3.07248	0.157198	-0.22087	-1.40568	-3.89094	-0.319489	-3.43132	-2.98812	-1.13054	-0.483948	-0.79527	-1.55058	-3.53063	-0.926212	-2.12661	-3.88754	-4.08803	-4.44488	0.130588	-3.58583	-3.37515	-2.75175	-1.54196	-3.02637	-1.34611	-1.12873	5.48594	-4.35191	-1.53119	-0.899435	-3.37441	-2.04497	-3.10859	-1.70549	-3.74353	-0.634994	-1.57613	-2.38044	-0.749144	-3.18056	-4.02314	-2.54771	3.31648
44848-1 frozen	-4.5105	-1.93466	1.5116	-2.99693	-2.40303	-2.68274	-3.01685	-0.15083	-0.625507	-1.07559	-3.18161	-2.07501	-4.23024	-3.33957	-1.81245	-0.027084	-1.00152	-1.74884	-4.15235	-0.377661	-2.75975	-4.16317	-4.07366	-4.53034	-0.234477	-4.33442	-3.22061	-2.4406	-0.749168	-2.28414	-0.0343845	-0.668297	4.98327	-5.42218	-0.766957	-0.347036	-3.89929	-2.11512	-3.02262	-2.19158	-4.18691	-1.19212	-2.29997	-3.18745	0.287294	-3.38803	-3.25312	-3.00245	2.23306
45020-1 frozen	-4.14762	-1.12268	1.29741	-2.70876	-2.21376	-1.40711	-3.44182	2.36284	0.0904959	-1.17637	-3.34051	1.64134	-3.0801	-2.49571	-1.65854	-0.0301825	0.164793	-0.401861	-4.43958	-1.18977	-2.81017	-4.30848	-3.58497	-4.60713	0.593578	-3.80028	-3.13088	-2.94762	-0.373988	-2.55398	-0.0214944	0.0338675	4.3025	-4.99385	-0.334155	-0.998673	-3.18116	-2.14796	-3.59874	-2.46911	-4.25196	-0.534502	-2.59888	-4.88765	-0.514263	-4.70591	-2.2724	-2.60681	3.13916
45050-1 frozen	-4.54531	-1.74444	0.825781	-2.86284	-1.91105	-1.77927	-3.23473	1.54	-0.0921205	-1.30256	-3.70711	0.538644	-2.69462	-2.61609	-1.5794	0.179963	0.0708627	-0.860443	-4.3864	0.368089	-2.48934	-4.11097	-3.51015	-4.63711	1.40105	-3.91804	-2.86203	-1.90575	-0.823187	-2.69261	-0.617459	-0.712494	4.46327	-5.02872	-1.28029	-0.986297	-2.88978	-1.99929	-2.59146	-2.13604	-4.27763	-0.592769	-1.91627	-3.38038	0.228551	-3.69956	-2.52259	-2.86327	2.92488
45105-1 frozen	-4.91382	-2.35983	-0.215245	-3.27581	-2.44448	-2.39621	-3.83948	0.0900002	-1.57783	-2.38576	-4.27762	-0.435494	-4.02236	-3.74653	-2.37505	-0.986178	-0.820865	-1.5916	-5.25406	-1.11692	-3.39118	-4.51654	-4.62045	-5.51206	-0.0812175	-4.50987	-3.96805	-3.09258	-1.56815	-3.5199	-1.43024	-1.77123	4.07947	-5.32815	-2.22196	-1.63853	-3.83442	-2.60741	-3.86677	-2.87889	-4.81407	-1.55946	-2.57298	-4.06126	-1.2907	-4.52162	-3.3549	-3.00207	2.42994
45109-1 frozen	-4.47277	-2.17986	0.121647	-3.13397	-2.47774	-2.96706	-3.67576	-0.390745	-0.561714	-1.33594	-4.11352	-0.516058	-3.83863	-3.36042	-1.99299	-0.343581	-0.697618	-1.68383	-4.79573	-1.07399	-2.81821	-4.15484	-4.39804	-5.04638	-0.5507	-4.30777	-3.54555	-2.97268	-1.83209	-3.38975	-1.40626	-1.2005	4.30431	-5.21172	-1.62476	-1.37957	-4.01423	-2.21047	-2.19017	-2.2288	-4.51097	-1.44479	-1.92499	-3.27336	-0.847149	-3.79365	-4.20251	-2.80783	2.79531
45116-1 frozen	-3.68948	-1.38536	1.80326	-2.11721	-1.31159	-0.892219	-2.39593	1.85641	-0.295799	-0.898529	-2.63002	1.61073	-2.79069	-2.58192	-0.932586	1.59862	0.118296	-0.409438	-3.21997	1.42272	-2.25475	-3.63776	-2.96034	-3.84893	2.15352	-3.33037	-2.46116	-1.80058	-0.401624	-2.19729	-0.0339294	0.270621	4.85143	-4.45751	-0.0708391	0.247182	-2.8189	-1.66934	-1.91861	-1.54582	-3.52513	0.41724	-1.75029	-3.27366	0.984123	-3.06464	0.0456881	-2.14052	2.46556
45122-1 frozen	-3.89832	-1.40807	3.33005	-1.69565	-0.743638	-0.280397	-2.66037	2.3298	0.670182	-0.315387	-2.09854	0.945559	-3.27459	-2.62884	-0.998453	1.41689	0.456075	-2.24634	-3.72078	1.01171	-2.30415	-3.64468	-2.04434	-3.67012	2.81848	-3.09307	-2.07904	-1.6085	-0.115666	-2.50927	-0.346779	-2.5683	4.75157	-4.59354	-1.08511	-0.237731	-1.77757	-1.25724	-2.51257	-0.986623	-3.31527	0.917158	-1.67706	-3.6482	1.08683	-2.21595	0.562786	-2.27944	0.381013
45162-1 frozen	-4.339	-2.05946	0.688577	-3.01819	-2.31498	-2.39958	-3.33348	-0.780423	-2.0402	-2.62915	-4.3209	-1.25	-4.39863	-2.01688	-2.61147	-1.55032	1.16702	-2.31725	-4.54685	-1.86306	-2.77024	-4.164	-4.22287	-4.8417	-0.854728	-3.81604	-3.96004	-2.70602	-1.78649	-3.51081	-1.94381	-3.43184	4.7767	-4.59953	-3.11916	-1.53264	-3.88066	-2.4151	-4.29916	-2.07109	-4.36623	-1.65497	-1.76207	-3.82967	-0.638263	-3.2096	-4.02671	-2.51216	-1.73944
45167-1 frozen	-4.26562	-1.79723	1.98363	-1.21465	-1.37006	0.599416	-2.87217	1.56398	-0.569907	-1.32683	-3.0543	1.80771	-4.13763	-3.48771	-1.55642	0.229006	-0.559522	-0.187433	-4.23733	1.45466	-2.61061	-4.10531	-3.48989	-4.47884	2.23771	-3.42361	-3.0437	-2.32486	-0.768564	-2.74969	0.107818	0.487799	4.81758	-4.79697	0.605571	0.250961	-3.40979	-2.43679	-2.44258	-1.6776	-3.8231	0.334525	-1.99944	-1.12776	0.482982	-3.51592	-3.71914	-2.97753	1.14041
45170-1 frozen	-4.323	-1.868	1.21843	-2.0975	-1.70398	-1.11248	-3.18959	1.21361	0.0119239	-0.922952	-3.36691	1.4992	-3.63943	-3.46025	-1.69682	0.181093	-0.497393	-1.44151	-4.16474	0.426584	-2.78236	-4.10103	-3.44993	-4.5717	1.46461	-3.60064	-3.16527	-2.61373	-0.822396	-3.06878	-1.17562	-1.31559	5.22079	-5.06027	-2.09053	-0.258939	-3.24949	-2.18175	-2.29588	-1.98269	-3.99912	-0.403395	-1.92747	-3.54352	-0.161793	-3.52448	-2.32051	-2.86908	2.58922
45194-1 frozen	-4.89042	-2.28101	1.05726	-2.83497	-2.25488	-2.20078	-3.93614	0.531031	-0.282613	-0.247976	-3.78237	-0.188896	-4.07161	-3.80007	-2.5179	-0.657714	-0.230147	-2.14816	-4.54483	-0.275235	-3.11773	-4.3478	-4.23984	-4.87253	0.894415	-4.43036	-3.44993	-3.08117	-1.53677	-3.3257	-1.10478	-0.896899	4.67905	-5.46538	-1.35713	-0.380711	-4.08073	-2.43332	-2.99709	-2.48306	-4.72414	-0.624232	-2.59083	-3.48675	0.093102	-3.75303	-3.42847	-3.41575	3.19001
45228-1 frozen	-5.43911	-2.816	-0.350597	-3.50432	-3.16535	-3.58422	-4.2637	-0.639728	-1.1813	-2.78956	-4.95034	-1.1794	-5.08117	-4.48384	-2.94687	-1.09418	-1.39288	-2.86675	-5.13782	-1.77956	-3.64613	-4.87822	-5.06217	-5.91555	-0.626803	-4.88293	-4.45327	-3.73492	-2.87096	-4.11692	-2.54503	-1.91539	4.81535	-6.01731	-2.87357	-2.2359	-4.48511	-3.02242	-2.78457	-2.6115	-5.19679	-2.05844	-2.60654	-3.32645	-1.75436	-4.43195	-4.8323	-3.55948	3.65902
45354-1 frozen	-3.96231	-1.80042	1.86982	-1.95814	-1.25438	-0.985696	-2.76764	1.10054	0.291867	-0.133288	-2.48873	1.455	-3.60484	-3.30465	-1.44927	0.535308	-0.479596	-1.79465	-4.03691	1.22872	-2.46372	-3.76063	-2.86346	-3.97516	0.947964	-3.43888	-2.43415	-1.97521	-0.550168	-2.126	-0.085825	0.563951	4.20026	-4.54354	0.289712	0.111805	-2.81862	-1.84311	-2.72137	-1.25003	-3.50669	0.528262	-1.73936	-2.93115	0.246213	-3.29766	0.395305	-2.40858	0.889646
45441-1 frozen	-4.00828	-2.19269	0.770029	-2.70108	-2.20091	-1.96648	-3.59284	1.73517	-0.54777	-1.81681	-2.75276	0.247502	-2.97861	-2.77443	-1.43239	0.219	0.437749	-1.59573	-5.80801	-0.349224	-2.47683	-4.29411	-3.84288	-4.39869	0.824496	-3.56331	-3.28998	-3.62159	-0.857196	-2.59148	-0.374919	-0.382931	4.21673	-4.61411	-1.05114	-1.31405	-3.77217	-2.03261	-2.02203	-2.23177	-4.17578	-0.776288	-3.18969	-4.88765	0.570323	-4.83556	-3.2286	-2.82853	3.79312
45443-1 frozen	-4.47864	-1.55903	0.0647689	-3.00413	-2.14008	-2.15739	-3.47271	0.50827	-1.04359	-1.96984	-2.89443	-0.324294	-4.07867	-3.10397	-1.84314	-0.373211	-0.561192	-1.24038	-5.06355	-0.0899809	-2.79094	-3.87002	-4.01912	-4.72947	0.284321	-3.81381	-3.30508	-3.25914	-1.14133	-2.73444	-0.981446	-0.549546	4.07068	-4.88721	-1.23624	-1.16863	-3.83874	-2.14588	-2.55929	-2.03891	-4.29097	-1.14409	-2.01344	-4.61455	-0.6493	-3.04431	-4.17522	-2.28345	1.67581
45460-1 frozen	-3.34626	-1.02068	1.64275	-1.7203	-1.01899	-0.424089	-2.41779	2.17957	1.59299	0.567909	-2.27475	1.96651	-2.58028	-2.58937	-0.749018	1.22464	0.408549	0.0963862	-3.12475	1.51036	-1.77009	-3.25096	-2.53378	-3.70774	1.61259	-3.04196	-2.3422	-1.33552	-0.318743	-2.01994	0.208208	0.186002	4.05075	-4.19515	-0.233672	0.225699	-2.10354	-1.2841	-2.05887	-1.20923	-3.18942	0.628623	-1.10608	-2.39542	1.09621	-2.48282	-2.56083	-2.21629	2.82273
45475-1 frozen	-4.44962	-1.87705	-0.29066	-3.1209	-2.25008	-2.5359	-3.51224	0.164025	-1.43557	-2.64984	-3.91426	-0.289699	-3.57078	-3.58907	-2.16068	-0.738938	-0.626701	-1.86058	-4.57969	-0.603868	-2.72621	-4.04738	-4.15467	-4.82256	0.254065	-3.97681	-3.58735	-2.86528	-1.63748	-3.16146	-1.6182	-1.51868	4.10647	-5.07189	-2.3839	-1.30213	-3.72846	-2.05703	-2.48969	-1.96477	-4.4092	-1.39268	-1.46822	-2.86533	-0.731694	-3.50096	-3.98732	-2.38118	2.41666
45536-1 frozen	-3.96549	-1.01046	0.979509	-2.20896	-1.68581	-1.17205	-2.72838	1.34853	-0.389227	-1.237	-3.06696	0.967888	-2.87904	-2.6904	-1.20054	1.01599	-0.184288	-1.23679	-3.51468	0.726661	-2.06971	-3.74481	-3.34799	-4.07975	1.43903	-3.48716	-2.75595	-1.69833	-0.991445	-2.78672	-0.64461	-0.352112	3.87886	-4.53626	-0.75804	-0.451587	-3.32304	-1.92258	-1.56571	-1.57958	-3.65132	-0.209949	-1.39191	-2.68464	0.615832	-2.81354	-3.42429	-2.30707	2.82989
45550-1 frozen	-4.47468	-2.39633	1.29759	-2.92707	-2.17117	-1.93691	-3.56955	1.10467	-0.379325	-0.902116	-3.36444	0.730716	-3.489	-3.1651	-1.84032	0.255345	-0.571426	-1.06819	-4.12117	0.439231	-3.09061	-4.43037	-3.73206	-4.96072	0.723587	-4.33614	-3.26623	-2.76704	-0.773842	-3.19791	-0.581184	-1.41897	3.83694	-5.52024	-1.18458	-1.05647	-3.87842	-2.46386	-3.38118	-2.16067	-4.67894	-0.578901	-2.59565	-3.82073	-0.479919	-4.51926	-2.76614	-3.19439	2.21146
45577-1 frozen	-5.7373	-3.37592	-0.768151	-4.44883	-3.77163	-3.69513	-4.81559	-0.689165	-0.123173	-1.43728	-5.46969	-1.04694	-4.84327	-4.69898	-3.48198	-1.59375	-0.78463	-3.48173	-5.7527	-2.21436	-4.28265	-5.62252	-5.22873	-6.0707	-1.55595	-5.59411	-4.67599	-4.27516	-3.27176	-4.54096	-2.82846	-2.16556	4.73047	-6.55205	-3.88315	-2.56407	-4.61711	-3.99242	-4.96841	-3.63137	-5.84418	-2.56177	-3.56134	-4.01563	-2.90697	-5.58634	-5.12252	-4.29763	4.14145
45607-1 frozen	-4.18933	-1.79026	1.19065	-2.51955	-1.75678	-2.39466	-3.07096	0.896026	-0.648069	-1.37717	-3.20613	0.277388	-3.44189	-2.90389	-1.72083	0.292222	0.10567	-1.30712	-2.85208	0.251133	-2.72418	-3.95977	-3.65846	-4.52005	1.07312	-3.71856	-2.83684	-2.18186	-0.880365	-2.71191	-0.572014	-0.850679	4.44505	-4.87605	-0.63684	-0.608481	-3.66765	-2.00939	-1.77851	-1.8113	-3.97702	-0.599123	-1.88185	-3.22993	0.0119254	-3.49404	-3.12046	-2.65996	3.36029
45670-1 frozen	-4.1917	-1.92934	0.664218	-2.27328	-1.86202	-1.82201	-3.3891	0.316674	0.66447	-0.356107	-3.65088	-0.390447	-3.99149	-3.12577	-1.88458	0.157536	-0.293354	-1.84024	-4.30187	-0.206243	-2.5664	-3.95816	-3.84145	-4.5012	0.729563	-3.78728	-3.52642	-2.60069	-1.50424	-3.06318	-1.27536	-1.10046	4.53594	-5.11175	-1.46694	-0.924103	-3.56895	-2.26338	-1.32681	-1.94316	-3.97283	-0.823939	-1.67918	-2.5117	-0.267839	-3.33921	-3.26648	-2.82975	3.03227
45774-1 frozen	-4.92924	-2.23333	-0.107685	-3.23036	-2.56462	-3.06704	-3.59127	-0.0407514	-0.886654	-2.06548	-4.32783	-0.826488	-4.39225	-3.77416	-2.29881	-0.308793	-0.74398	-2.15099	-4.79393	-0.649722	-3.13265	-4.3449	-4.53205	-5.21193	0.476251	-4.44821	-3.80906	-3.07288	-1.83348	-3.39458	-1.77287	-1.20079	3.99985	-5.59905	-1.65181	-1.39022	-4.22597	-2.52824	-1.84821	-2.30963	-4.60467	-1.25118	-2.20136	-2.02769	-0.710256	-4.06073	-4.11409	-3.16223	2.9333
45849-1 frozen	-4.47553	-1.9879	1.06731	-2.1396	-1.67204	-1.4712	-2.76995	1.26639	-0.636616	-1.65009	-3.40591	1.70388	-2.43716	-2.50865	-1.73312	0.0517247	0.071305	-0.440617	-3.76344	0.672463	-2.9054	-4.15166	-3.30427	-4.51154	1.73166	-3.71197	-3.02953	-2.50233	-0.754082	-2.9332	-1.05211	-1.81286	4.01093	-4.84813	-1.51239	0.157437	-2.58522	-2.02918	-2.86457	-1.98255	-3.86571	0.253501	-2.1262	-2.08186	0.072668	-4.07207	-1.62707	-2.79636	2.49682
45951-1 frozen	-3.84487	-1.75787	1.88228	-1.97945	-1.45621	-0.737725	-2.94877	2.86621	-0.0429276	-1.21289	-2.65559	1.3193	-2.5175	-1.37777	-1.19311	1.32895	0.945621	-2.11035	-4.69103	0.909609	-3.04776	-4.16338	-3.03922	-4.15687	2.33441	-3.45071	-2.53359	-3.17273	0.126685	-2.53313	-0.150633	-2.16619	3.45124	-4.54066	-1.41729	-1.74832	-2.78953	-1.90709	-2.25038	-2.21693	-3.82035	-0.136712	-1.34252	-4.88765	0.931789	-4.66457	0.887156	-2.78774	1.57545
45974-1 frozen	-4.81075	-1.61811	0.43677	-3.18164	-2.44181	-2.7301	-3.96867	0.135192	-0.754961	-1.7595	-3.23126	-1.17694	-4.08543	-3.2285	-2.11288	-0.782508	-0.126473	-1.78646	-4.43189	-0.389632	-2.74765	-4.1644	-4.53975	-5.10117	0.395331	-4.14451	-3.76405	-2.8227	-1.52778	-3.16489	-1.23764	-0.686551	4.25791	-5.58697	-1.65534	-1.50482	-3.89037	-2.2522	-2.40138	-2.50121	-4.79726	-1.53718	-1.92293	-3.66075	-0.810619	-3.45023	-4.18693	-2.95613	3.95356
42453-2 frozen	-4.0198	-0.829739	1.55486	-1.68169	-1.23245	-0.424368	-2.68163	2.17911	-0.507443	-1.81146	-2.28624	1.75079	-3.21642	-2.86656	-0.895871	1.16243	0.0638357	-0.943197	-3.77995	1.35008	-1.91516	-3.84609	-2.97555	-4.1247	1.28159	-3.09595	-2.38877	-1.85384	-0.270274	-2.18364	0.105928	0.144819	5.92294	-4.53852	-0.731599	-0.0259134	-3.44476	-1.44598	-1.74929	-1.98552	-3.58417	0.400832	-1.38079	-3.18139	1.18299	-2.84776	-2.16492	-2.44375	1.0305
44414-2 frozen	-5.78742	-3.17406	-1.22598	-4.24721	-3.47681	-4.01515	-4.86365	-1.34232	-2.40761	-4.16912	-5.32127	-1.88373	-5.04908	-4.13334	-3.51196	-2.02802	-1.44473	-3.31108	-5.67496	-2.36799	-3.93248	-6.20166	-5.44305	-6.67754	-1.25702	-5.17539	-4.45278	-4.04055	-3.13375	-3.90379	-2.71699	-1.90053	4.85289	-6.51204	-3.47481	-2.56459	-4.82104	-2.98674	-4.03819	-3.63815	-5.63113	-3.02797	-3.25305	-3.12539	-2.52058	-5.92767	-5.25919	-3.84756	3.11292
42874-2 frozen	-3.90184	-2.09426	1.36469	-1.82081	-1.55472	-0.771741	-2.87439	1.64378	0.797704	-0.246447	-3.58723	1.74569	-3.50395	-2.58919	-1.14993	0.29974	-0.679059	0.180881	-4.42331	0.903863	-2.83641	-4.01472	-3.24812	-4.1555	1.72999	-3.32339	-2.97831	-2.18371	-0.520822	-2.68801	-0.0284126	-1.40332	6.33654	-4.4779	-0.988963	-1.21811	-3.25454	-1.8509	-2.60088	-2.20615	-3.79346	-0.358702	-2.44958	-2.3181	-0.728827	-4.37159	-3.01865	-2.90402	1.62077
43126-2 frozen	-3.712	-1.32046	1.71872	-1.79929	-1.28004	-0.707736	-2.64697	1.42837	-0.540827	-1.28742	-2.65156	1.46915	-3.11533	-2.81947	-0.954909	1.07747	-0.0746418	-0.973146	-4.23622	0.614413	-2.28331	-3.76657	-3.16622	-3.94467	1.83949	-3.27255	-2.43905	-1.71858	-0.478927	-2.11612	0.139772	-0.0884023	7.37205	-4.35639	-0.198028	0.701839	-3.41262	-1.78814	-0.896667	-1.7924	-3.56553	0.212033	-1.76022	-2.37422	0.507238	-3.28801	-2.21317	-2.34866	1.78407
43648-2 frozen	-4.55289	-2.64345	-0.40318	-2.992	-2.72785	-3.14644	-3.92625	-0.674736	-1.5267	-2.78742	-4.58697	-1.24168	-4.24311	-3.739	-2.74185	-1.18571	-0.926566	-2.3373	-5.25022	-1.51994	-3.33447	-4.4177	-4.53561	-5.22046	-1.05229	-4.07876	-3.88277	-3.36747	-2.2352	-3.5014	-1.63974	-1.87139	6.4527	-5.62384	-2.74202	-2.23297	-4.18324	-2.44469	-3.41136	-2.38143	-4.647	-1.95778	-2.51118	-3.48948	-2.17095	-4.35116	-4.09204	-2.76896	4.14269
43658-2 frozen	-3.75404	-1.3279	1.61399	-1.5477	-1.06564	-0.628649	-2.13353	2.04859	0.585834	-0.502239	-2.73857	2.70935	-3.59872	-3.09831	-1.13123	1.33998	-1.01734	-0.51902	-4.09579	0.572506	-2.2009	-3.64232	-2.86552	-3.90511	2.84987	-3.2025	-2.28962	-1.78859	-0.483889	-2.25287	0.22421	0.237896	6.56572	-4.42854	0.201105	0.0352133	-3.11673	-1.9667	-2.62523	-1.48315	-3.38935	0.907841	-1.73567	-2.18369	0.18901	-3.33091	-3.47034	-1.9253	1.41125
43659-2 frozen	-4.11669	-2.18948	-0.507267	-2.58177	-2.40769	-1.89199	-3.56949	-0.630227	-2.40552	-3.38338	-4.44251	-1.08951	-4.38031	-3.62263	-2.62052	-1.40028	-1.50046	-1.99143	-4.45892	-1.55806	-2.6194	-4.02445	-4.35174	-4.73132	-0.999744	-3.76715	-3.76451	-2.36637	-1.78222	-3.41642	-1.72053	-2.54897	7.28753	-5.0547	-2.92065	-2.36493	-3.72835	-2.5149	-3.72422	-1.9582	-4.1319	-1.58573	-1.6358	-2.63738	-1.59672	-3.38727	-4.00106	-1.24287	0.581462
43711-2 frozen	-4.26782	-2.15468	-0.0134954	-2.35936	-2.13549	-2.63182	-3.58698	-0.146489	0.293009	-0.538122	-4.31417	-0.694975	-3.88119	-3.15173	-2.433	-0.604389	-0.435629	-2.09951	-4.48356	-1.29412	-2.79228	-3.9566	-4.16863	-4.62332	-0.736596	-4.04946	-3.63884	-3.1138	-1.91192	-3.16703	-1.51534	-1.82891	6.81376	-4.84549	-2.42318	-1.78028	-3.59532	-1.9422	-3.23667	-1.80999	-3.97223	-1.55764	-1.71992	-2.39053	-1.59118	-3.46833	-4.0314	-2.7256	3.02646
43803-2 frozen	-4.83886	-2.14273	0.688782	-2.66698	-2.34969	-1.84991	-3.38077	0.939516	-0.581798	-1.51143	-3.86773	0.705895	-4.46478	-3.67092	-2.17081	-0.116819	-0.583669	-1.1894	-4.28266	0.101119	-2.95082	-4.24812	-3.78953	-4.52695	-0.224609	-4.21384	-3.30079	-2.87191	-1.00908	-3.17737	-0.7823	-0.6552	5.34404	-5.17428	-1.84566	-0.701139	-3.58232	-2.05944	-3.14402	-2.12246	-4.40749	-0.564677	-2.51563	-3.32974	-0.728303	-3.72807	-3.17909	-3.28997	2.61822
43914-2 frozen	-4.6547	-2.24869	-0.0974798	-2.83736	-2.37795	-2.38915	-3.42822	0.051299	-1.95202	-2.84663	-4.38932	-0.240032	-3.95605	-3.41723	-2.45049	-1.04818	-1.09014	-2.00879	-3.99395	-0.59049	-2.81852	-4.36563	-4.31848	-4.74162	-0.714216	-3.98852	-3.36476	-3.10962	-1.287	-2.94364	-1.56394	-1.97805	6.86393	-4.90867	-2.66344	-1.66973	-3.33929	-1.47679	-3.32195	-2.16103	-4.20555	-1.25568	-1.79625	-2.07129	-1.90647	-3.58094	-4.00267	-2.95461	2.3675
44033-2 frozen	-4.39665	-1.92537	1.30045	-2.54663	-2.06387	-1.72471	-2.93877	0.33698	-1.32563	-1.51772	-3.5572	-0.680842	-3.91582	-3.1728	-1.54408	0.403989	-0.19589	-0.582428	-4.09259	0.683709	-2.60151	-3.90093	-3.9075	-4.45011	0.282102	-3.82473	-3.00737	-2.58787	-0.645211	-2.68855	-0.547446	-0.505456	6.09966	-4.89171	-0.665215	-0.577657	-3.69272	-1.48105	-1.66829	-1.86462	-3.96644	-0.554646	-1.77472	-2.88884	-0.168825	-3.06537	-3.20492	-2.82186	1.47222
44130-2 frozen	-4.11598	-0.951228	0.949941	-2.33465	-1.47681	-1.41654	-2.94436	1.53723	0.873109	0.360953	-2.58072	0.933769	-3.18159	-2.52098	-1.1513	0.553722	-0.452466	-1.92657	-5.6143	0.238274	-2.5069	-3.849	-3.48823	-4.18022	1.66847	-3.4076	-2.41919	-2.5413	-0.561921	-2.12616	-0.0690903	-0.00540933	4.97183	-4.55564	-1.0705	-1.14429	-3.56327	-0.920173	-2.26359	-1.59632	-4.01125	0.183366	-1.7439	-4.88765	-0.885802	-3.71096	-3.65541	-2.76787	1.81016
44152-2 frozen	-2.87401	-1.4965	2.094	0.289072	-0.301284	1.83385	-2.42328	2.91981	-0.669545	-0.23767	-1.71195	2.25294	-2.38784	-2.5077	-0.490634	1.06863	-0.749751	-0.00752154	-3.49364	1.50618	-2.73567	-2.72927	-2.19051	-2.80483	2.09214	-2.67164	-2.98367	-2.27722	0.233849	-2.14017	-0.145518	-2.17352	4.99876	-4.1096	0.672557	1.47821	-1.44181	-1.8676	-1.80306	-1.4123	-2.86922	1.1391	-3.22751	-4.88765	0.820852	-4.46965	-2.18299	-2.28072	0.169152
44166-2 frozen	-4.36753	-1.9382	0.0181476	-2.98467	-2.21254	-2.21872	-3.52849	0.325637	-1.30872	-1.92564	-3.84408	0.0433845	-4.01366	-3.44917	-2.06381	-0.402135	-0.54228	-1.91971	-4.20244	-0.612134	-2.5482	-3.97454	-3.91765	-4.77331	0.0092843	-3.90148	-3.68786	-3.80151	-1.24307	-3.40322	-1.50266	-1.74069	4.55664	-5.36057	-2.0822	-1.28815	-3.12434	-1.76047	-3.17136	-2.14098	-4.43987	-1.21488	-2.74437	-3.93477	-0.721766	-4.77103	-4.14317	-2.51329	2.36743
44187-2 frozen	-3.80618	-1.36127	1.66536	-2.36163	-1.48713	-1.27869	-2.54943	1.79024	0.208273	-0.563062	-2.35664	1.51808	-2.96844	-2.51855	-0.948268	1.14968	0.569546	-0.282737	-4.05151	1.67504	-2.19155	-3.636	-4.88437	-3.77749	1.2164	-3.30649	-2.73091	-1.73207	-0.333108	-2.36716	-0.232301	-0.053694	4.97639	-4.46829	-0.262524	-0.367013	-2.97496	-1.62076	-2.63371	-1.72604	-3.83678	0.290434	-1.72589	-3.01705	0.175238	-3.22411	-2.13076	-2.25413	2.27612
44242-2 frozen	-3.88591	-1.9179	0.840596	-2.41802	-1.75816	-2.09772	-3.16702	0.824992	-1.53176	-2.22458	-3.34902	0.212969	-3.47368	-2.88692	-1.68123	0.108495	-0.44494	-1.46732	-4.22013	0.28001	-2.07241	-3.65515	-3.56031	-4.42542	0.886022	-3.39426	-2.94968	-2.06128	-1.03069	-2.78401	-0.920147	-1.39448	4.89791	-4.6266	-1.64559	-1.03032	-3.15489	-1.6859	-2.02938	-1.59155	-3.80067	-0.611279	-1.51814	-2.14752	-0.231054	-3.15433	-3.107	-1.88086	2.55884
44270-2 frozen	-4.65877	-2.56436	0.980866	-2.93345	-2.13328	-1.73131	-3.72538	1.04415	-0.552634	-0.819475	-3.72196	0.260209	-2.62641	-1.7289	-2.14535	-0.768124	-0.809323	-1.0183	-4.62902	-0.309326	-3.10365	-4.51026	-3.6454	-4.822	0.974401	-4.30478	-3.56019	-2.63254	-1.01667	-3.67522	-1.05309	-1.73477	4.72433	-5.50176	-1.03574	-0.880795	-3.90504	-2.43712	-2.89404	-2.37207	-4.60043	-0.754605	-2.79091	-3.80102	-0.408062	-4.11435	-1.74216	-3.2878	2.8323
44522-2 frozen	-3.53327	-0.739981	1.41592	-1.59559	-1.28062	-0.402782	-1.88299	2.21435	1.27995	0.338625	-2.66035	2.2053	-3.3575	-2.96367	-0.759639	1.43354	-1.0076	-0.761081	-3.86209	1.73109	-2.43667	-3.38898	-2.63009	-3.54455	3.18632	-3.19861	-1.95373	-1.695	-0.399117	-2.05242	0.207259	0.688296	5.01565	-4.41654	-0.397063	-0.0289513	-2.62572	-1.79846	-3.60916	-1.3606	-3.28022	0.863025	-2.15968	-3.44304	0.684045	-3.17275	-3.32657	-2.53055	-0.149958
44568-2 frozen	-4.8302	-2.0612	-0.241453	-3.23253	-2.68639	-3.00331	-3.81975	-0.677781	-1.34899	-2.12365	-4.24798	-1.48611	-3.60262	-3.01194	-2.43985	-0.825188	-1.04909	-2.05284	-4.48743	-0.796871	-2.88792	-4.3368	-4.52253	-5.23314	-0.631553	-4.42971	-3.7963	-3.10283	-1.69419	-3.23239	-1.70388	-1.4028	5.1377	-6.35231	-1.93636	-1.47937	-4.20392	-2.49373	-2.24755	-2.15125	-4.61986	-1.63866	-2.02398	-2.41729	-1.18437	-3.61701	-4.21308	-3.06564	3.34863
44580-2 frozen	-4.35199	-1.60803	1.42746	-2.43908	-1.80288	-1.79083	-2.83528	1.20011	-1.04014	-1.5106	-3.37675	0.82613	-2.38853	-2.26404	-1.4098	0.755577	-0.557696	-0.738914	-3.88523	0.511369	-2.32148	-4.05346	-3.49311	-5.19731	0.510271	-4.38971	-2.6632	-2.64368	-0.503326	-2.4351	-0.152998	-0.900144	5.3632	-5.14038	-0.341334	-0.371949	-3.52046	-1.82331	-2.47251	-1.90399	-3.969	-0.0283922	-1.75868	-1.95692	0.265773	-3.29981	-3.32982	-2.82047	1.07548
44757-2 frozen	-4.76346	-2.49933	0.4971	-3.18649	-2.64782	-2.73872	-3.64744	0.27629	-0.653938	-1.78833	-4.14068	-0.580341	-4.45733	-3.76775	-2.43087	-0.556948	-0.374899	-2.23036	-4.77738	-0.505545	-3.35146	-4.44215	-4.375	-5.17324	0.132044	-4.37884	-3.60296	-3.25876	-1.3974	-3.32312	-1.21564	-1.38169	4.88691	-5.52154	-1.3891	-1.36082	-4.02358	-1.31144	-2.98247	-2.25768	-4.593	-1.37919	-2.72796	-3.62254	-0.760789	-4.69721	-3.54219	-0.923129	3.06351
44820-2 frozen	-4.12888	-0.859011	0.287835	-2.71873	-2.02192	-1.89388	-2.98733	0.0934721	-0.187724	-1.27864	-3.73061	-0.216108	-3.21758	-2.88673	-1.09301	-0.391251	-0.7756	-1.60764	-3.55804	-0.759492	-2.15133	-3.65763	-3.87571	-4.18593	0.113518	-3.46682	-3.26509	-2.6054	-1.36585	-2.77395	-1.02786	-0.95637	5.52494	-4.34575	-1.29097	-0.828262	-3.22995	-1.97651	-2.97865	-1.61648	-3.61057	-0.545856	-1.5788	-2.28664	-0.619977	-3.24011	-3.77477	-2.4836	3.31518
44848-2 frozen	-4.63871	-2.41322	1.96539	-3.04298	-2.52466	-2.67949	-3.21531	0.168419	-0.541401	-1.10723	-3.3911	-1.32486	-4.4958	-3.3375	-1.90119	-0.00649932	-0.904678	-1.89725	-4.3627	-0.300218	-2.84777	-4.20876	-4.13788	-4.7797	0.0186155	-4.24712	-3.42886	-2.96238	-0.810717	-2.47345	-0.10814	-0.806725	5.22158	-5.40169	-0.739941	-0.446248	-3.97701	-1.5929	-3.00625	-2.15201	-4.3345	-1.18108	-2.5191	-3.66882	0.25214	-3.7208	-2.91359	-3.1563	2.65294
45020-2 frozen	-4.64099	-1.83349	1.38858	-2.97286	-2.34726	-1.59544	-3.60972	1.92535	-0.375797	-1.48584	-3.24899	1.18094	-3.39524	-2.87221	-1.81905	-0.200045	0.146639	-0.601676	-4.78138	-1.24953	-2.81022	-4.38166	-3.71429	-4.68757	0.477631	-4.16389	-3.27872	-3.0975	-0.366048	-2.80004	-0.201244	-0.250484	4.38887	-5.36387	-0.530222	-0.714924	-3.09789	-2.26354	-3.89981	-2.6148	-4.80053	-0.684891	-1.64733	-4.88765	-0.961558	-4.04886	-2.61939	-3.33704	2.95129
45050-2 frozen	-4.42687	-1.5316	0.912924	-2.97866	-2.11403	-1.84776	-3.70109	1.39161	-0.162956	-1.22409	-3.00226	0.597035	-2.73647	-2.68297	-1.58964	0.217544	0.0373085	-0.811952	-4.25173	0.430507	-2.25422	-4.12622	-3.588	-6.93995	1.40248	-4.03862	-2.99459	-1.81264	-0.904371	-2.93003	-0.624848	-0.394982	4.23738	-5.18237	-1.25597	-0.820628	-2.98529	-1.86593	-2.58067	-2.22238	-4.16527	-0.5953	-1.80392	-3.42331	0.205757	-3.73004	-2.50397	-2.92801	2.76972
45105-2 frozen	-4.86969	-2.32426	-0.272673	-3.50499	-2.64148	-2.47698	-3.91108	-0.0194941	-1.64358	-2.39716	-4.28676	-0.516301	-4.13261	-3.66899	-2.44016	-1.06797	-0.845925	-1.70766	-5.18422	-1.18033	-3.25707	-4.56517	-4.48659	-5.14169	-0.323639	-4.49879	-4.07276	-2.96399	-1.71049	-3.7752	-1.59882	-1.55025	4.07988	-5.7211	-2.05881	-1.53137	-3.94719	-2.07135	-4.02223	-2.79086	-4.9659	-1.67723	-2.54895	-3.51057	-1.33917	-4.65908	-3.44944	-2.99677	2.3387
45109-2 frozen	-4.2451	-1.81299	-0.00907442	-3.16937	-2.51113	-2.89108	-3.51184	-0.525651	-0.571729	-1.40858	-4.01186	-0.74455	-3.96095	-3.37064	-2.01702	-0.376353	-0.701183	-1.64802	-4.74725	-0.926296	-2.73748	-4.10651	-3.068	-4.79824	-0.759156	-4.21468	-3.50847	-3.17036	-1.82931	-3.23303	-1.36394	-0.928281	4.26852	-5.14257	-1.55428	-1.23886	-3.92338	-2.34925	-2.10536	-2.09917	-4.31372	-1.47165	-1.83279	-3.51437	-0.817579	-3.64862	-4.25689	-2.82088	2.82204
45116-2 frozen	-3.80355	-1.42837	1.70769	-2.20983	-1.41462	-0.979168	-2.38993	1.79357	-0.404574	-0.948233	-2.75855	1.37265	-2.93313	-2.66097	-1.03041	1.41128	0.108069	-0.469277	-3.63884	1.42979	-2.4581	-3.79734	-2.9539	-3.87909	1.99879	-3.38701	-2.49326	-2.05806	-0.398492	-2.26771	-0.037721	0.278062	4.80313	-4.55963	-0.170059	0.267456	-2.83953	-1.51849	-1.92019	-2.01492	-3.5471	0.332014	-1.70257	-3.34793	0.909678	-3.11469	-0.234229	-2.16487	2.43942
45122-2 frozen	-4.17479	-1.63571	3.11882	-1.8585	-0.945482	-0.453691	-2.88714	1.9992	0.344468	-0.532136	-2.29458	0.649969	-3.69667	-3.09166	-1.281	1.12698	0.202493	-2.65476	-4.22872	0.800343	-2.68241	-3.9556	-2.31989	-4.05774	2.41522	-3.25898	-2.40111	-1.83109	-0.232479	-2.86209	-0.50814	-2.85261	4.43918	-5.04588	-1.30527	-0.619202	-1.98398	-1.51566	-2.9091	-1.21389	-3.47782	0.59362	-2.1284	-4.227	0.883105	-2.56829	0.144383	-2.52519	-0.148955
45162-2 frozen	-4.16432	-1.97635	0.849445	-2.61563	-1.90868	-1.69237	-3.19324	-0.459037	-1.83356	-2.36329	-4.07359	-0.636168	-4.48152	-2.16248	-2.45209	-1.26491	1.08257	-1.88404	-4.43383	-1.00532	-2.83406	-4.07012	-4.00918	-4.66582	-0.322042	-3.60657	-3.79602	-2.4787	-1.53188	-3.39744	-1.5793	-1.92205	4.82162	-4.47026	-2.02075	-1.31612	-3.75815	-2.66123	-4.02916	-2.04724	-4.26424	-1.29666	-1.77756	-2.97113	-0.410815	-3.08005	-3.90087	-2.5295	-1.07048
45167-2 frozen	-3.95208	-1.44325	2.21913	-1.01151	-1.09924	0.656406	-2.59211	1.72227	-0.434669	-1.03305	-2.82212	1.99841	-3.74149	-3.16484	-1.14187	0.485017	-0.480338	0.0755959	-4.03406	1.69809	-2.28236	-3.63808	-3.14284	-3.89794	2.42409	-3.34551	-2.74857	-1.98433	-0.417451	-2.24058	0.263851	0.639349	4.93847	-4.74516	0.786417	0.374376	-2.99553	-2.07987	-1.99259	-1.4948	-3.59435	0.532759	-1.71373	-0.604062	0.442897	-3.33851	-3.38182	-2.63968	1.38327
45170-2 frozen	-4.45856	-1.8161	1.0759	-2.13472	-1.73205	-1.15733	-3.18543	1.15824	0.0176123	-0.949078	-3.37846	1.37854	-3.63138	-3.62578	-1.65457	0.152954	-0.523792	-1.48051	-4.15378	0.457499	-2.7698	-4.10617	-3.45202	-4.89761	1.33476	-3.87433	-3.16301	-2.53327	-0.797988	-3.08393	-1.06815	-1.24212	4.89117	-4.95902	-2.00078	-0.284412	-3.13727	-2.13298	-2.31496	-1.95643	-4.06951	-0.422145	-1.99275	-3.11727	-0.0684396	-3.55374	-2.23265	-2.83042	2.44141
45194-2 frozen	-4.62188	-2.01179	1.15979	-2.59645	-2.13914	-2.05262	-3.57953	0.671374	-0.171949	-0.119573	-3.59537	-0.0391812	-3.90935	-3.73255	-2.31964	-0.422725	-0.0178604	-2.03755	-4.21785	-0.142868	-2.98966	-4.11184	-3.94645	-4.67723	1.08937	-4.16993	-3.21032	-2.88582	-1.28467	-2.99683	-0.937753	-0.787502	4.93572	-5.24378	-1.21575	-0.300001	-3.82445	-2.60111	-2.76339	-2.2091	-4.3105	-0.351007	-2.49475	-3.17533	0.209732	-3.67965	-3.19247	-3.24966	3.81637
45228-2 frozen	-5.51608	-2.63278	-0.242519	-3.59662	-3.07021	-3.57792	-4.12525	-0.544864	-1.07894	-2.69091	-4.92755	-1.05801	-4.85438	-3.98441	-3.0494	-0.983704	-1.22864	-2.8114	-5.18161	-1.55189	-3.31017	-4.62746	-4.9197	-5.72374	-0.534991	-4.80091	-4.4646	-3.52172	-2.45388	-4.07581	-2.42382	-1.83458	4.61029	-5.88392	-2.71285	-2.1481	-4.39253	-1.37404	-2.70195	-2.51024	-5.00286	-1.98534	-2.57432	-3.1272	-1.65909	-4.26301	-4.67797	-3.52334	3.20752
45354-2 frozen	-4.46769	-2.38341	2.63057	-2.19282	-1.65222	-1.27308	-3.13073	1.68407	0.318417	-0.143074	-3.17063	1.92255	-4.20603	-3.79122	-1.94404	0.573717	-0.495978	-2.25861	-4.46192	1.43621	-2.85267	-4.17587	-3.34573	-4.60545	1.0784	-3.73474	-2.85885	-2.6795	-0.935602	-2.75378	-0.187477	0.590884	4.69187	-5.09365	0.240723	-0.364861	-3.17494	-1.69133	-3.11228	-1.68282	-3.85221	0.422	-2.24927	-3.43764	0.23268	-3.68415	0.848132	-2.84156	1.47447
45441-2 frozen	-3.98801	-2.14296	0.849468	-2.86492	-2.18246	-2.0979	-3.30822	1.44919	-0.700503	-1.78686	-3.1294	-0.0438347	-3.01688	-2.90069	-1.4653	0.190552	0.457016	-1.53975	-4.4883	0.185257	-3.08113	-3.57969	-3.80839	-4.60058	0.783295	-3.53267	-2.75849	-3.25209	-0.698319	-2.53235	-0.45932	-0.591301	4.36129	-4.83932	-1.01379	-1.88535	-3.23466	-1.04855	-1.95316	-2.31585	-3.96797	-0.837044	-2.96652	-4.88765	0.401046	-4.71454	-3.23308	-3.15735	3.87408
45443-2 frozen	-4.52459	-2.19807	0.0543239	-3.01379	-2.2033	-2.3433	-3.45435	0.129952	-1.14989	-2.05757	-3.28752	-0.908533	-4.09412	-3.22173	-1.86033	-0.353371	-0.563469	-1.38793	-5.25371	-0.138565	-2.58285	-3.84101	-3.99841	-3.80035	0.160501	-3.92596	-3.31123	-3.55448	-1.02884	-2.94502	-0.947528	-0.689217	4.06119	-4.90724	-1.23032	-1.31606	-3.91298	-1.54556	-2.53634	-2.02031	-4.44348	-1.23938	-1.4564	-4.88765	-0.840345	-4.67411	-4.07997	-2.38877	2.03553
45460-2 frozen	-3.20863	-0.873168	1.57447	-1.64483	-1.05784	-0.518833	-2.29546	2.29397	1.51443	0.626914	-2.44334	1.96721	-2.39171	-2.45782	-0.777563	1.16099	0.396338	-0.17377	-2.96777	1.46315	-1.7625	-3.117	-2.45922	-3.54187	1.51883	-2.98963	-2.3543	-1.79049	-0.333775	-1.99207	0.0652444	0.1464	4.02126	-4.28322	-0.304523	0.0206816	-2.0309	-1.34075	-2.14166	-1.20849	-3.11874	0.550866	-0.927327	-2.53838	0.918258	-2.54753	-2.61343	-2.07124	2.83861
45475-2 frozen	-4.78222	-2.17668	-0.344611	-3.16732	-2.62446	-2.73713	-3.7791	-0.114804	-1.67684	-2.91756	-4.28282	-0.583931	-3.92962	-3.93057	-2.41497	-1.08468	-0.813832	-2.29908	-4.82092	-0.858564	-2.87866	-4.63203	-4.62965	-5.12601	0.116059	-4.22344	-3.83132	-2.85305	-1.95606	-3.60754	-1.82623	-1.80051	4.28005	-5.40429	-2.6498	-1.55265	-3.76602	-2.48322	-2.80208	-2.25489	-4.70771	-1.65759	-1.74713	-2.36522	-1.01593	-3.9214	-4.20098	-2.78328	2.16849
45536-2 frozen	-4.24904	-2.07732	0.898146	-2.71776	-2.11063	-1.60573	-3.24964	1.17268	-0.805565	-1.64257	-3.75667	0.595434	-3.34877	-3.37237	-1.72112	0.62772	-0.128718	-1.73166	-4.52684	0.364543	-2.73928	-4.30168	-3.84609	-4.6941	1.21254	-3.92903	-3.29506	-2.64941	-1.30758	-3.26435	-0.936601	-0.910668	3.91907	-5.16458	-0.967783	-1.14889	-3.68784	-2.29712	-1.97214	-2.06303	-4.39409	-0.641737	-2.06547	-3.21006	0.228648	-3.69839	-3.9258	-2.8703	2.91407
45550-2 frozen	-4.65404	-2.48629	1.47774	-3.0137	-2.2523	-2.01131	-3.69822	1.16002	-0.386037	-1.18568	-3.39805	0.615758	-3.47855	-3.27618	-2.03861	0.00847783	-0.666013	-1.40666	-3.92055	0.462744	-3.12664	-4.511	-3.81592	-4.98091	0.823838	-4.32767	-3.42982	-2.97449	-0.802066	-3.38803	-0.713309	-1.4874	3.97239	-5.49768	-1.25217	-1.1124	-3.87077	-2.52111	-3.48771	-2.24777	-4.6871	-0.606057	-2.60325	-3.93375	-0.545045	-4.42461	-2.96907	-3.27142	2.47467
45577-2 frozen	-5.77421	-3.65855	-0.67291	-4.36607	-3.78152	-3.85052	-4.74725	-0.811644	-0.216591	-1.34104	-5.52445	-0.987566	-4.86878	-4.45021	-3.53451	-1.61424	-1.00824	-3.64543	-5.53234	-2.13385	-4.44076	-5.8447	-5.3167	-6.72648	-1.56908	-5.65701	-4.60995	-4.577	-3.21764	-4.4906	-2.94556	-2.25527	4.92104	-7.49105	-4.13873	-2.61357	-4.67432	-3.26245	-4.83165	-3.77828	-5.26358	-2.72085	-3.61551	-4.46284	-2.93867	-5.27006	-4.97586	-4.32005	3.48851
45607-2 frozen	-4.266	-1.87323	1.13494	-2.83662	-1.95327	-2.57466	-3.31243	0.774315	-0.818568	-1.54126	-3.34957	0.147784	-3.54743	-3.0794	-1.77399	0.0899859	0.0563923	-1.3223	-3.08247	0.094062	-2.8154	-4.1884	-3.80893	-4.53951	0.923304	-3.79581	-2.98197	-2.45078	-1.02342	-2.7872	-0.705831	-0.958688	4.42741	-5.0178	-0.673727	-0.736404	-3.67506	-2.01031	-1.79978	-1.92306	-4.04704	-0.65274	-2.03123	-3.37418	-0.293371	-3.6028	-3.23783	-2.86194	3.31976
45670-2 frozen	-4.17151	-1.88902	0.520216	-2.42707	-1.97703	-1.81899	-3.3541	0.237875	0.581235	-0.270692	-3.61765	-0.41304	-3.85828	-3.14141	-1.90298	0.00737804	-0.472724	-1.99889	-4.31602	-0.183018	-2.53577	-3.82586	-3.83274	-4.5636	0.560572	-3.87615	-3.4606	-2.60548	-1.48312	-3.03237	-1.30728	-1.1019	4.64626	-4.99829	-1.42621	-0.907587	-3.55721	-2.28682	-1.43143	-1.92186	-4.06018	-0.792696	-1.72031	-2.35087	-0.30443	-3.21407	-3.25796	-2.79228	2.68287
45774-2 frozen	-4.83286	-2.14742	-0.237681	-3.24231	-2.56921	-3.10553	-3.63866	-0.241233	-0.944579	-2.07057	-4.15368	-0.868159	-4.36884	-3.76309	-2.27233	-0.46279	-1.06229	-2.15888	-4.59114	-0.761252	-3.05417	-4.35177	-4.37319	-5.08548	0.262586	-4.27539	-3.74677	-2.98094	-1.83678	-3.34024	-1.78669	-1.19302	3.77477	-5.41554	-1.6418	-1.31984	-4.14691	-2.71938	-1.90377	-2.29569	-4.64801	-1.30422	-2.18055	-1.93545	-0.720853	-4.1405	-4.13403	-3.06944	2.62177
45849-2 frozen	-4.11074	-1.77155	1.26117	-2.03453	-1.62914	-1.38024	-2.68448	1.53565	-0.587786	-1.54991	-3.2098	1.76986	-2.37296	-2.41846	-1.52337	-0.00420052	0.00381671	-0.387409	-3.48713	0.646774	-2.56999	-4.03846	-3.17867	-4.35448	2.15107	-3.45719	-2.79367	-2.57318	-0.626845	-2.67952	-0.926503	-1.63859	4.08822	-4.54482	-1.34152	0.224991	-2.35841	-1.71089	-2.70937	-1.61789	-3.57037	0.273996	-1.7699	-2.12782	0.25628	-3.61443	-1.60914	-2.57092	3.21791
45951-2 frozen	-3.89032	-1.92616	1.95833	-1.87321	-1.27537	-0.62588	-2.78048	2.76228	-0.122039	-1.0954	-3.26802	1.2217	-2.2344	-1.48971	-1.17913	1.30338	1.09334	-2.05984	-4.7483	1.02672	-3.02501	-4.0497	-2.98149	-3.96376	2.37568	-3.35808	-2.70272	-3.01003	0.189615	-2.58691	-0.225642	-2.40895	3.74692	-4.46158	-1.47812	-1.42155	-2.53501	-1.5822	-2.11894	-2.13434	-3.82851	-0.175662	-2.68653	-4.88765	1.14021	-4.5678	1.04663	-2.92813	1.65886
45974-2 frozen	-4.86745	-1.95989	0.387558	-3.28761	-2.52019	-2.92942	-4.13619	0.106115	-0.918646	-1.879	-3.75421	-1.18264	-3.89376	-3.29562	-2.24056	-0.840855	-0.255152	-1.8699	-4.59645	-0.341291	-2.77312	-4.33635	-4.45487	-5.60516	0.403361	-4.20984	-3.84201	-2.74039	-1.58686	-3.30908	-1.40736	-1.10558	4.35776	-5.60222	-1.64494	-1.54134	-4.07071	-2.41726	-2.42401	-2.55645	-4.84576	-1.5029	-1.82733	-4.50288	-1.0571	-4.27991	-4.52434	-2.96993	3.92326
42453-1 FFPE	-2.76246	0.858153	2.78134	-0.431678	-0.10234	1.66768	-2.03493	2.95753	-0.0580876	-1.34551	-2.60674	2.0204	-2.01191	-1.47961	-0.271116	-0.0809751	-0.546836	-0.959053	-2.70864	-0.636778	-0.946876	-2.79092	-2.22403	-3.51812	0.610788	-2.62944	-1.75201	-0.649095	0.980286	-1.20762	1.43988	0.993402	3.93517	-3.65364	0.732273	0.989336	-0.75932	-0.374943	-1.68078	1.14557	-2.61073	0.587537	-0.673743	0.52451	0.271031	-1.92244	-3.14895	-1.49147	1.61268
44414-1 FFPE	-2.82724	0.311885	2.97652	-0.825078	-0.304698	1.81077	-2.10544	2.53279	0.378787	-0.477047	-2.8041	1.71368	-2.5906	-1.81146	0.971402	-0.310415	-0.536564	-0.650524	-2.67678	-0.825695	-0.504081	-2.5351	-2.1875	-3.17906	1.43882	-2.6047	-2.18708	-1.00008	0.725019	-1.3002	1.26103	1.03182	4.54034	-3.87074	1.09013	0.786454	-0.674029	-0.549965	-1.61354	1.04044	-2.78483	0.546003	-0.605561	0.224296	0.155305	-1.58992	-3.27027	-1.38555	2.45293
42874-1 FFPE	-2.47247	0.453502	2.90663	-0.0890059	0.0577696	1.99734	-1.77088	3.3234	1.4645	0.652448	-2.54273	2.24591	-2.45709	-1.05954	0.208737	0.126222	-0.625649	0.423378	-0.938602	0.0749848	-0.803919	-2.89687	-1.87319	-3.42558	1.45379	-2.16142	-1.74019	-0.756551	1.13826	-0.957498	1.63447	0.379858	4.5812	-3.45195	0.934315	0.950618	-0.495202	-0.318183	-1.29767	0.828849	-2.41449	0.920922	-0.771632	0.705078	-0.434241	-1.9618	-3.12854	-1.4128	2.44773
43126-1 FFPE	-3.43859	0.365015	2.64126	-0.965691	-0.907099	1.24826	-2.97756	2.19099	-1.36664	-2.93848	-3.67072	1.34065	-3.62755	-2.53109	-1.14571	-1.06789	-1.08129	-1.93321	-3.87808	-2.21007	-1.67529	-3.48227	-3.32437	-4.30652	0.814202	-3.66204	-2.43533	-1.23132	0.34694	-1.97651	1.22404	0.521069	4.59933	-4.45377	1.12623	0.769597	-1.43781	-1.23188	-1.79728	0.499938	-3.70192	-0.23683	-1.661	-0.512376	-0.653557	-2.6341	-4.00261	-2.28805	0.317561
43648-1 FFPE	-3.3087	0.138476	2.46616	-1.90113	-1.28517	0.08063	-2.78433	1.85041	-0.774744	-1.88521	-3.58705	0.710672	-2.5026	-1.25706	-0.121915	-1.48794	-1.63008	-0.804824	-2.30131	-1.72024	-1.50413	-3.50359	-3.20878	-4.22466	0.239149	-3.36107	-2.40655	-1.26701	0.226555	-1.55302	1.09363	0.00667096	4.68531	-4.40948	0.563392	0.390364	-2.13479	-1.08536	-2.02611	0.278052	-3.64361	-0.231028	-1.60926	-1.0186	-1.16597	-2.47832	-3.52732	-2.18603	1.62743
43658-1 FFPE	-6.10839	-2.74104	0.03564	-3.46471	-3.53934	-2.42602	-4.90109	-0.352864	-2.88398	-5.19839	-5.91674	-1.70173	-5.88717	-4.49346	-2.61466	-3.80279	-3.38837	-3.95012	-6.21671	-4.13087	-3.58082	-5.64627	-5.4092	-7.12485	-2.35865	-5.26681	-4.90504	-4.24709	-2.6154	-5.01289	-2.93649	-2.51114	4.72518	-6.66344	-2.94818	-2.96083	-4.00135	-2.74295	-4.7986	-2.39518	-5.82426	-3.38551	-3.6531	-3.41123	-3.73696	-4.60901	-5.92693	-3.69216	0.686077
43659-1 FFPE	-4.56431	-1.59432	0.813216	-2.67749	-2.50756	-1.05132	-3.69913	0.49934	-2.19914	-4.13167	-5.15148	-0.604342	-5.23095	-3.05141	-2.23714	-2.80394	-2.32619	-2.86723	-4.92087	-2.84	-2.18769	-4.46579	-4.77777	-5.50095	-1.55013	-4.30592	-4.32709	-3.05206	-1.15385	-3.43298	-1.29368	-2.25235	4.7447	-5.70575	-2.55907	-1.80914	-3.29801	-1.82119	-4.26025	-1.49407	-4.89547	-2.19591	-2.37004	-3.61445	-2.67682	-3.27203	-5.00702	-1.18613	0.37323
43711-1 FFPE	-3.92316	-0.578172	2.30465	-1.78887	-1.18474	0.185244	-3.28537	2.09165	-1.59606	-3.16476	-3.88311	0.765336	-3.93398	-2.65747	-1.22016	-1.66999	-0.795131	-2.419	-3.83477	-1.56921	-1.97523	-3.75693	-3.39726	-4.78469	0.159982	-3.83916	-2.97374	-1.95082	-0.222779	-2.72816	0.00759813	-0.570879	5.02521	-5.00476	-0.348162	-0.298657	-1.33867	-1.26334	-2.33597	-0.0498224	-3.98063	-0.495439	-1.81583	-0.632724	-1.1111	-2.74291	-4.38439	-2.47261	1.1522
43803-1 FFPE	-3.40833	0.40261	2.47368	-1.41513	-1.15741	0.814755	-2.70272	2.05226	-0.192044	-1.22802	-3.67338	1.5504	-3.98637	-2.56546	-1.02357	-0.871695	-1.53256	-0.803233	-3.41611	-1.57709	-1.72001	-3.34668	-3.15817	-4.21515	-0.211253	-3.3443	-2.7651	-1.00384	0.608772	-1.64167	1.12588	0.907792	4.46171	-4.27511	0.259543	0.622671	-1.73546	-1.46675	-2.472	0.341165	-3.62391	0.0542305	-1.54578	-1.5506	-0.600655	-2.36146	-3.41191	-2.22946	0.762852
43914-1 FFPE	-3.1111	-0.251713	1.47849	-1.83205	-1.17354	0.0422637	-1.54953	1.25258	0.280319	-2.40788	-3.84928	0.27229	-3.13499	-1.48096	-1.10476	-1.07027	-1.19844	-1.63543	-3.25221	-1.57591	-1.38652	-3.3715	-3.37148	-3.98704	-0.858046	-3.32023	-2.72763	-1.60199	0.232806	-2.01394	-0.722424	-0.911043	4.32126	-4.09806	-0.841335	-0.498587	-1.69772	-1.0131	-2.99202	0.0176855	-3.53585	-0.728382	-1.29306	-1.13642	-1.50269	-2.15422	-3.54307	-2.12081	1.36721
44033-1 FFPE	-2.91661	0.339289	2.42034	-1.5592	-1.06859	1.17123	-2.24767	2.90437	0.390695	-1.29114	-3.12796	1.41352	-2.39819	-1.4292	1.19254	-0.154364	-1.05539	-0.115466	-2.87827	-0.641305	-1.41154	-2.86754	-2.61194	-3.43911	0.872689	-2.94028	-2.24465	-1.30723	0.499601	-1.27279	1.23045	0.526251	3.97222	-3.97244	0.849563	0.218985	-1.65663	-0.330827	-1.69474	0.945097	-3.27717	0.347965	-1.18145	-2.11891	-0.358029	-2.23025	-3.45905	-1.92376	1.65785
44130-1 FFPE	-3.97433	-0.0169982	1.38705	-1.66499	-1.87705	0.17293	-3.01656	1.6438	-0.460726	-1.60289	-4.2683	1.01414	-3.94784	-3.36907	-1.72895	-0.991803	-2.52042	-2.56298	-4.34459	-2.3267	-2.00177	-3.87234	-3.36994	-4.70937	0.368386	-3.73335	-2.64651	-2.25831	-0.0125845	-1.94877	0.689209	-1.2951	3.47368	-4.76041	-0.40572	-0.381544	-2.36758	-1.81946	-3.97713	-0.197518	-4.47495	-0.490561	-2.03986	-2.52003	-1.11467	-3.36543	-4.46763	-2.48523	-0.678277
44152-1 FFPE	-2.01938	0.723619	3.37696	1.63542	0.650313	3.63756	-1.81899	3.15621	-0.0491919	-0.380399	-1.85077	1.97691	-2.29434	-1.58864	-0.00383543	0.579689	-0.508822	-0.138115	-0.535757	0.632515	-0.660321	-2.17404	-2.15023	-2.53723	1.93331	-2.23006	-2.23229	-0.191169	1.70027	-1.069	1.17755	-1.08415	3.5634	-2.93631	1.46012	1.56591	-0.319944	-0.965368	-1.34011	1.0544	-2.57497	0.4494	-0.554009	-2.27217	0.519135	-1.39497	-2.37336	-0.998064	2.26787
44166-1 FFPE	-3.25135	-0.551143	2.72207	-1.40219	-0.606808	0.926643	-2.61809	2.58531	-0.246662	-0.915431	-3.40409	1.20889	-3.61248	-2.07051	-1.12978	-1.01769	-1.17741	-1.24948	-2.98746	-1.38004	-1.29647	-3.16712	-3.04839	-4.00675	1.1222	-3.28281	-2.51243	-0.973344	0.622038	-1.81604	0.972534	1.03102	4.21193	-4.25427	1.32927	0.748778	-1.09544	-0.364371	-2.24642	0.146148	-3.48676	-0.00279711	-1.29677	-0.612231	-0.628744	-2.32088	-3.79583	-2.04749	1.47665
44187-1 FFPE	-3.04468	0.338212	2.52277	-1.42184	-0.920898	0.315696	-2.44756	2.56939	-0.19485	-1.06957	-3.17876	1.57651	-3.13005	-0.977415	-0.472825	-0.26413	-0.952528	-0.788977	-3.07657	-1.10852	-1.34405	-3.19295	-2.79426	-3.65088	0.664709	-3.07256	-2.31836	-0.81253	0.621898	-1.74817	0.816481	0.832098	4.4602	-4.23243	1.12263	0.47215	-1.21104	-0.466727	-1.9843	0.532254	-3.29654	0.464832	-1.27941	-0.725706	-0.618511	-2.2996	-3.47326	-1.91327	2.13423
44242-1 FFPE	-4.92174	-1.66292	0.54613	-3.14361	-2.69937	-1.99344	-4.28677	0.811722	-2.84603	-4.62827	-4.49106	-0.71679	-4.96831	-3.81087	-2.48735	-2.98714	-2.40766	-3.04016	-5.35574	-3.13627	-2.80624	-4.61001	-4.71698	-6.08471	-1.08367	-4.72218	-4.06317	-3.27403	-1.95273	-4.01297	-1.83868	-1.58644	4.32256	-6.31402	-1.46009	-1.23496	-2.55071	-2.08269	-3.63609	-1.65116	-5.2384	-2.09697	-2.76415	-1.52848	-2.79492	-3.84193	-5.18219	-2.74672	-0.842134
44270-1 FFPE	-2.8693	0.232783	2.72611	-0.708975	-0.228188	1.27339	-2.3019	2.82615	0.0298132	-0.705759	-3.00459	1.62975	-1.60357	-0.803771	-0.450634	-0.575718	-0.754182	-0.458888	-2.4078	-1.25124	-1.16625	-2.74915	-2.71774	-3.54663	1.62791	-2.97125	-2.30446	-0.860161	1.01357	-1.41967	1.06678	-0.187084	4.61453	-4.05335	1.01386	0.584901	-0.995579	-0.836057	-2.00087	0.666801	-3.1083	0.363983	-1.15302	-0.0303127	-0.301299	-2.24451	-3.19744	-1.82857	2.85165
44522-1 FFPE	-3.33641	0.338021	1.77603	-1.2595	-1.08384	0.395139	-1.89857	1.91832	0.382456	-1.48827	-3.68012	0.920849	-2.90226	-1.88427	-1.37251	-1.05301	-1.67792	-1.45158	-3.56863	-1.19839	-1.68733	-3.43584	-3.19904	-4.20132	-0.179117	-3.25704	-2.55256	-1.69409	0.0971882	-2.20594	0.400656	-0.2775	4.76142	-4.38949	-0.728008	-0.0289743	-1.99936	-1.07855	-2.9785	0.0471271	-3.54878	-0.233069	-1.4077	-0.291175	-1.08051	-2.42898	-3.75831	-2.18117	-0.328338
44568-1 FFPE	-3.25723	0.436129	2.51262	-1.54887	-0.50517	1.17979	-2.43951	2.82241	-0.66919	-1.86208	-3.17794	1.37929	-3.66337	-2.79185	-0.542322	-0.262044	-1.72667	-0.539247	-2.99463	-0.757055	-1.24562	-3.17248	-2.879	-4.05214	0.953812	-3.21199	-2.45844	-1.52325	0.652181	-1.54704	0.932244	0.330983	4.59601	-4.40704	0.818507	0.528275	-1.07861	-0.590561	-2.60956	0.57175	-3.35595	0.120751	-1.3922	-0.627063	-0.621184	-2.40124	-3.57119	-2.10874	-0.324226
44580-1 FFPE	-2.81383	0.666499	2.92196	-0.914849	-0.336799	0.893363	-2.14375	2.76276	-0.464534	-1.34925	-3.25629	1.8712	-2.67608	-1.51347	-0.0518653	-0.430792	-0.849079	-0.840509	-2.2382	-0.802185	-1.0509	-2.87488	-2.25638	-3.64393	0.329083	-2.89578	-2.01341	-0.739298	0.88773	-1.11443	1.28438	0.352319	4.74371	-4.03514	1.07863	0.686927	-0.899958	-0.285676	-1.96203	0.91883	-3.09204	0.721648	-0.806445	1.35428	-0.48801	-2.06779	-3.28735	-1.70756	1.37544
44757-1 FFPE	-3.12257	0.32013	3.04036	-1.35812	-1.0637	1.0784	-2.66687	1.88773	-0.641771	-1.85651	-3.39402	1.45835	-3.00562	-2.08193	-0.797794	-0.420333	-1.14986	-1.27877	-3.1113	-1.65145	-1.39404	-2.85192	-3.14638	-3.808	0.588471	-3.1331	-2.59739	-0.457289	0.949926	-1.1206	1.42816	1.55191	4.22833	-4.26879	1.77626	0.929215	-1.14029	-0.733165	-1.72458	0.899659	-3.46006	-0.164591	-1.32509	-1.10995	0.0211953	-2.18075	-3.34087	-1.90218	0.927709
44820-1 FFPE	-2.76136	0.849115	2.97308	-0.624097	-0.397412	1.28728	-1.82814	2.50747	0.175458	-0.69613	-2.99938	1.73562	-2.66009	-1.49413	-0.107672	0.606551	-0.860586	0.371287	-1.80237	-0.516668	-0.795193	-2.72439	-2.6308	-3.35217	1.75388	-2.57693	-1.73119	-1.01744	0.901524	-0.976016	1.26378	1.56933	4.24858	-3.86196	1.72863	0.889222	-0.987859	-0.546052	-1.40668	1.0517	-2.80099	0.664611	-0.804517	-0.639445	0.323094	-1.89576	-3.26559	-1.59156	2.70963
44848-1 FFPE	-2.68726	0.816538	2.39614	-1.10588	-1.04864	0.829027	-1.10723	3.11181	0.625208	-0.671917	-2.85347	1.50567	-2.2767	-1.39407	0.654262	0.15777	-0.349118	-0.400258	-3.43903	-0.824509	-1.18363	-2.44698	-2.43478	-2.95738	0.882924	-2.50198	-2.06044	-1.43204	0.925399	-0.899158	1.4174	0.926354	5.09176	-3.53374	0.745879	0.92531	-1.46083	-0.281353	-1.59492	1.45911	-2.82764	0.318793	-0.974126	-2.15957	-0.0944494	-1.9119	-3.1391	-1.63987	2.94548
45020-1 FFPE	-2.57426	0.553973	2.70052	-0.915657	-0.295787	1.20591	-1.87708	3.28535	0.910564	-0.405711	-1.97481	2.31232	-3.27882	-1.4866	0.182446	0.480998	-0.655488	0.320231	-1.75719	0.310834	-0.673335	-2.518	-1.79056	-3.05162	1.88682	-2.0318	-1.81343	-0.938869	1.10199	-0.808525	1.69715	1.17417	3.79189	-3.61347	1.7585	1.08926	-0.771555	-0.352899	-1.56604	0.998938	-2.45484	0.813308	-0.503989	-0.161593	0.621991	-1.69493	-3.14472	-1.30989	2.39589
45050-1 FFPE	-2.93107	0.327262	2.43699	-1.13247	-0.774211	0.397051	-2.66006	1.98692	-0.27327	-1.25835	-2.93303	0.784215	-2.39992	-1.46941	-0.195571	-0.625513	-0.967182	-0.863766	-3.17765	-0.939861	-0.991963	-2.84128	-2.62156	-3.61805	0.421368	-2.59293	-2.09071	-0.945559	0.442123	-1.40694	0.68785	0.410197	4.46767	-3.87766	0.243475	-0.0218788	-1.03011	-0.449783	-1.88249	0.832493	-3.15432	-0.0847945	-0.738239	-0.466783	-0.575447	-1.69525	-3.10696	-1.66613	2.03616
45105-1 FFPE	-2.74399	0.319491	2.50783	-1.01141	-0.655955	0.61855	-1.84584	2.82183	-0.0635732	-1.03339	-2.41593	1.83363	-2.4876	-1.6685	0.847819	0.0724186	-0.20938	-0.467919	-2.06536	-0.119585	-0.90238	-2.56236	-2.20466	-3.02905	2.04692	-2.44037	-1.71644	-0.918779	0.537857	-1.09607	1.3739	0.806686	4.51737	-3.83813	1.42552	0.787046	-0.692546	-0.44019	-0.651439	0.867147	-2.73037	0.518834	-0.726247	-0.0760874	0.0685145	-1.76511	-3.25856	-1.44469	3.48139
45109-1 FFPE	-2.51968	0.505161	2.58897	-0.22552	-0.0628607	1.71082	-1.62058	2.98515	0.279596	-0.495352	-2.17083	1.88082	-2.45631	-1.57713	0.408053	0.227014	-0.303209	-0.0135194	-2.20932	0.166297	-0.764625	-2.68708	-1.91238	-3.00107	1.50441	-2.40413	-1.89244	-0.925307	0.886003	-1.42953	1.289	0.978605	4.68214	-3.6622	1.19965	1.16019	-0.541912	-0.259951	-1.01053	0.676373	-2.32711	0.510925	-0.560481	0.0194186	0.248621	-1.51498	-3.11777	-1.29064	3.64928
45116-1 FFPE	-3.03701	0.472638	2.39695	-1.27761	-0.922266	0.763704	-2.49564	1.9872	-0.679822	-1.74233	-3.2689	0.975864	-3.01817	-2.2849	-0.327202	-0.68455	-1.22003	-1.10085	-3.2467	-1.44562	-1.20014	-2.94799	-2.84643	-3.89805	0.335843	-3.10577	-2.26515	-1.07215	0.473431	-1.7108	0.857676	0.255365	3.95738	-4.3129	0.46777	0.227142	-1.4145	-1.14544	-2.39614	0.765702	-3.4232	-0.183523	-1.35657	-0.864408	-0.881797	-2.16165	-3.07064	-1.9307	0.815174
45122-1 FFPE	-3.25057	-0.098703	3.24712	-0.929359	-0.624177	0.212975	-3.59626	0.878962	-1.50841	-2.34028	-3.3627	-0.60749	-3.9377	-2.02994	-1.38989	-1.18526	-1.4324	-1.6258	-3.96799	-1.35562	-1.24469	-3.23722	-2.75071	-3.87257	-0.790867	-3.73778	-2.26246	-1.68069	0.394032	-1.52049	0.0458909	-1.43933	4.27747	-4.13558	-0.435508	-0.461691	-1.27246	-0.934241	-2.43448	-0.296737	-3.95405	-0.46206	-0.969763	-1.09801	-0.840357	-2.24752	-2.84656	-1.87197	-0.199613
45162-1 FFPE	-3.13927	-0.953362	2.31318	-1.3913	-0.669768	0.156632	-2.25032	2.60682	-0.610232	-1.3356	-2.82134	1.39494	-2.90977	-1.79495	0.187416	-0.218075	-0.275685	-1.01616	-3.00011	-0.242406	-1.25517	-2.96909	-2.72583	-3.54748	1.3598	-2.95979	-2.17114	-1.04961	0.325537	-1.94683	0.659074	0.115486	4.49665	-4.17172	0.0400482	0.527398	-0.760922	-0.375985	-1.40587	0.430943	-3.18203	0.266242	-0.955534	0.0848373	-0.310476	-2.0298	-3.54319	-1.62841	2.05678
45167-1 FFPE	-2.92584	0.47855	3.37483	0.486893	-0.00345573	2.42874	-1.89012	2.68091	0.470421	-0.725767	-2.70719	1.74302	-2.78155	-1.77622	-0.383984	-0.607811	-1.00656	-0.511405	-2.52062	-0.0309589	-1.36826	-2.6954	-2.45817	-3.61153	1.55718	-2.88266	-2.16863	-0.911445	0.76346	-0.860517	1.61863	1.60507	4.81357	-4.05071	1.97309	0.712981	-1.34749	-0.314113	-1.67742	0.802302	-2.94965	0.517171	-0.882058	1.28521	-0.204563	-1.92733	-3.29404	-1.82572	1.78437
45170-1 FFPE	-3.05404	0.488121	2.5442	-0.436422	-0.192134	1.05776	-2.19665	2.47705	0.681199	-0.0976882	-3.03493	2.0489	-3.14101	-2.18945	-0.0699303	-0.282035	-0.676688	-0.723196	-3.00231	-0.714565	-1.2057	-2.97861	-2.44734	-3.69871	1.40872	-3.01815	-2.38629	-1.00155	0.500575	-1.76161	0.518557	0.307522	4.9391	-4.06111	-0.174421	0.996484	-0.953858	-0.770306	-1.99767	0.532248	-3.25597	0.28872	-0.939341	0.0868264	-0.50337	-1.91592	-3.4172	-1.90363	3.50397
45194-1 FFPE	-5.83139	-2.08324	0.0966776	-3.42514	-3.45507	-2.47098	-4.77466	-0.23092	-1.48485	-3.63216	-6.16697	-1.2592	-6.00184	-4.37667	-2.75268	-3.16782	-2.39768	-3.73371	-5.61406	-3.93505	-3.16101	-5.13721	-5.24359	-6.5714	-2.18435	-5.29784	-4.82358	-3.90626	-2.79529	-4.27879	-2.54958	-1.16679	4.92558	-6.94644	-2.37821	-2.3431	-3.92115	-2.5575	-4.13126	-2.06826	-6.14727	-3.11015	-3.29423	-3.0068	-3.75027	-4.61772	-5.88875	-4.19898	2.98532
45228-1 FFPE	-3.14626	-0.118501	2.4111	-1.12809	-0.834015	0.659659	-2.35301	2.22208	-0.2122	-0.759403	-2.89638	1.31944	-3.04715	-2.25238	-0.113999	-0.408977	-1.47763	-0.811464	-3.09451	-0.87835	-1.01602	-2.48584	-2.46474	-2.23276	0.911476	-2.92609	-2.36384	-1.2033	0.337436	-1.62629	0.121822	-0.296221	4.34951	-4.13891	0.668749	0.348274	-0.840903	-0.73826	-1.95885	0.858281	-3.22466	0.122329	-0.871208	0.254232	-0.477782	-1.73988	-3.34196	-1.69169	1.58934
45354-1 FFPE	-2.02167	0.413682	3.71	-0.123289	-0.0418326	1.32401	-2.39396	3.5652	0.813444	-0.367733	-1.92678	2.04787	-1.75158	-1.40098	-0.193858	0.265106	-0.41994	-0.918053	-3.54042	-0.356854	-0.74982	-2.10497	-1.92446	-2.61886	1.63496	-2.13696	-0.595952	-0.365233	0.977707	-0.150557	2.28443	2.35801	4.5618	-2.63689	2.10435	1.40835	-0.911549	0.0873916	-2.05149	1.53988	-2.15699	0.794403	-0.89991	-1.47183	0.0537946	-1.70787	-2.60505	-1.20789	1.84563
45441-1 FFPE	-4.10136	-0.873967	1.46391	-2.08648	-1.63196	-0.643837	-3.90122	1.03946	-1.29307	-2.75866	-4.23728	-0.133283	-3.94414	-3.39832	-0.19239	-2.29185	-1.0986	-2.43981	-4.68688	-2.36394	-2.16895	-3.78489	-3.94699	-4.52575	0.116207	-3.82656	-2.57565	-2.57372	-0.395862	-2.34603	0.0187665	-0.349662	4.55674	-4.91453	-0.433085	-1.23608	-2.18714	-1.12938	-2.97839	-0.597973	-4.49112	-1.50495	-1.99942	-2.3428	-1.8391	-3.08178	-4.51262	-2.80625	2.34129
45443-1 FFPE	-3.65237	-0.350842	1.6205	-1.03204	-0.997123	0.668943	-3.49489	1.15722	-1.38053	-3.06664	-4.08474	0.160828	-3.76498	-2.91407	-0.397011	-1.81871	-2.0823	-1.27508	-4.78156	-2.47304	-2.00784	-3.32501	-3.61189	-4.33106	0.69846	-3.60784	-2.13484	-1.74393	0.165448	-2.00008	0.821348	0.883718	4.00227	-4.55696	1.62261	-0.407112	-1.97563	-0.820301	-3.60657	0.00547899	-3.84356	-1.03352	-1.95153	-1.74598	-1.48538	-3.1173	-4.27721	-2.51717	-0.298946
45460-1 FFPE	-2.7188	0.423774	3.10764	-0.781442	-0.0953747	1.30313	-2.14098	2.82648	-0.141584	-0.960457	-2.69534	1.60163	-2.09746	-1.73305	-0.441245	-0.458498	-0.48714	-0.931993	-2.83568	-0.870955	-0.993293	-2.62702	-2.12457	-3.35793	0.287779	-2.72975	-1.76892	-0.483962	0.794537	-1.20651	1.37184	0.415958	3.76332	-3.66591	0.797029	0.581857	-0.808121	-0.642414	-2.32243	0.917418	-2.92352	0.210178	-0.946335	1.18465	-0.388643	-1.75381	-3.20601	-1.55702	1.02964
45475-1 FFPE	-2.91121	0.591028	2.71368	-0.621255	-0.830079	1.03024	-2.53847	1.99038	-0.838402	-2.55213	-2.99063	0.904542	-3.03268	-2.62829	-0.283223	-0.79972	-1.17517	-0.930296	-3.5169	-1.78555	-1.20077	-2.92014	-2.9447	-3.69143	1.28765	-3.0793	-1.75883	-0.859287	1.01436	-1.12785	1.43926	1.0748	3.92625	-3.92167	1.56622	0.308435	-0.42597	-0.621187	-2.01964	0.761155	-3.11802	-0.135665	-1.08785	-1.00182	-0.522071	-1.8414	-3.51629	-1.80971	0.855282
45536-1 FFPE	-3.57456	-0.900207	1.99669	-1.19095	-1.46872	0.766846	-3.53667	1.82816	-1.33607	-2.91522	-3.90049	0.754367	-3.96401	-3.47259	-1.16646	-1.22986	-1.42306	-1.97714	-4.48833	-2.60093	-1.90009	-3.41352	-3.45622	-4.49701	0.492826	-3.46942	-2.36094	-1.59113	0.331848	-1.9729	0.954772	0.828436	4.40386	-4.68782	1.1115	-0.608416	-1.48062	-1.30775	-2.99331	0.305508	-3.75876	-0.837517	-1.92616	-0.487499	-1.14071	-2.78616	-4.3205	-2.41398	0.824044
45550-1 FFPE	-5.26646	-2.26411	0.654111	-2.74794	-2.67952	-0.819891	-4.70376	-0.308099	-2.51085	-4.39434	-5.34769	-1.71589	-5.27275	-3.86406	-2.72322	-3.34584	-3.39815	-3.3645	-5.65142	-4.02909	-2.96103	-4.72997	-5.09907	-6.27072	-1.78716	-5.00156	-3.82482	-3.09179	-0.821447	-3.7293	-0.824178	-2.09294	4.81261	-6.79831	-1.14759	-2.46731	-3.49922	-2.5923	-5.02694	-1.30533	-5.4204	-2.87471	-3.13977	-2.68404	-3.50752	-4.03793	-5.32853	-3.92029	0.110362
45577-1 FFPE	-4.74349	-1.01627	1.28333	-1.96078	-2.38625	0.00961834	-4.25993	0.488709	-2.64366	-4.72951	-4.85034	-1.09254	-4.73019	-3.34705	-1.61581	-2.91435	-2.15157	-2.58936	-4.99232	-3.61262	-2.76535	-4.36252	-4.65251	-5.68195	-0.401177	-4.44138	-3.09454	-2.4023	-0.326821	-3.18975	-0.113446	-0.787266	4.48816	-5.6429	-0.36155	-1.58286	-2.34247	-2.19348	-3.99814	-0.7929	-4.81294	-2.30594	-2.63092	-2.83197	-2.53617	-3.49752	-5.11533	-3.06551	-1.07257
45607-1 FFPE	-4.52177	-1.33257	1.66754	-2.02716	-2.11842	-0.208936	-4.1192	0.829804	-2.55782	-4.41416	-4.58631	-0.182043	-4.74699	-3.01784	-1.4242	-2.11657	-1.6873	-2.63102	-4.58613	-3.44345	-2.5252	-4.00374	-4.26981	-5.38692	-0.235715	-4.2899	-2.8955	-2.01358	-0.29134	-2.75127	0.0850454	-0.887127	4.74238	-5.33272	0.381913	-1.11666	-2.14979	-1.66488	-3.77813	-0.728973	-4.53866	-1.9648	-2.28705	-2.05364	-2.06834	-3.16248	-4.65992	-2.9835	0.112614
45670-1 FFPE	-3.00871	0.227122	2.33015	1.01231	0.532392	2.37952	-2.90929	1.51045	-0.716028	-2.43711	-3.15601	0.567089	-3.02682	-2.44605	-1.10858	-1.01084	-1.34952	-1.86727	-3.47507	-2.10712	-1.10193	-3.15181	-3.26743	-3.47486	0.227014	-3.00926	-2.20481	-1.45955	0.555827	-2.07178	0.491123	-0.263669	4.11448	-4.18558	0.910648	-0.0868982	-1.3051	-1.05239	-2.36215	1.05105	-3.40615	-0.349938	-1.27235	-1.92415	-0.876286	-1.84871	-3.48603	-2.04481	0.0314078
45774-1 FFPE	-2.88841	0.474065	2.8019	-1.07159	-0.450344	0.557216	-2.03888	3.63443	-0.144729	-1.13095	-2.73375	2.17826	-2.85477	-1.54902	-0.0115471	0.0314551	-0.309563	-0.714297	-2.56647	-0.0613052	-0.989786	-3.03371	-2.44853	-3.60491	2.09953	-2.66276	-1.81921	-1.18184	0.436514	-1.49901	0.587073	0.507874	4.92295	-4.09374	0.81141	0.762006	-0.860504	-0.540297	-0.875451	0.610377	-2.93536	0.690521	-0.712702	0.572994	0.15533	-1.70294	-3.47703	-1.64997	2.49698
45849-1 FFPE	-2.8568	0.477035	2.40833	-0.156773	0.146691	1.02674	-1.95309	1.87422	0.243346	-0.750841	-2.95688	1.42036	-2.47869	-1.23923	-0.32797	-0.366371	-0.575882	-0.595101	-2.34584	-0.620991	-0.914816	-2.99466	-2.71084	-3.5079	0.743392	-2.81975	-1.96222	-0.741016	0.733752	-1.35847	0.846559	-0.0681452	3.5642	-3.81104	0.535312	0.769731	-0.863446	-0.761456	-1.59808	0.966469	-3.22287	0.215952	-0.719768	0.31749	-0.537629	-1.81642	-3.11506	-1.62598	2.19356
45951-1 FFPE	-2.14316	0.910933	3.44052	0.0401474	0.431065	1.50311	-1.88316	3.99481	0.0997162	-1.02664	-2.22673	1.61997	-1.872	0.825991	-0.543016	0.0840237	-0.247418	-1.08987	-2.47056	-0.181033	-0.902478	-2.44788	-1.88637	-2.32054	1.6931	-2.2825	-1.2074	-0.704724	1.1137	-0.946502	1.20439	-1.11162	4.07876	-2.32128	0.223122	0.688823	0.047573	-0.0471871	-1.50313	0.496585	-2.03074	0.44057	-0.631714	-1.13258	0.0557194	-1.57303	-2.36081	-1.18091	0.519004
45974-1 FFPE	-3.5365	-0.627204	1.69584	-1.50403	-1.06845	0.343484	-3.7342	1.6588	-1.72206	-3.90874	-3.89583	-0.623436	-3.45782	-2.81133	-0.88148	-1.94675	-1.47255	-1.95019	-4.74877	-2.55199	-1.87618	-3.4759	-3.49609	-4.51734	0.13383	-3.371	-2.11513	-1.9475	0.0360029	-2.14268	0.561862	-0.374496	4.3169	-4.46373	0.463847	-1.41346	-0.955929	-0.982732	-3.21943	-0.274365	-3.95429	-1.56134	-1.62015	-2.05474	-2.0818	-2.56047	-4.16294	-2.43531	-0.409514
42453-2 FFPE	-3.21024	0.612471	2.63784	-0.609602	-0.377873	1.56507	-2.82771	2.71051	-0.786069	-2.7116	-3.28359	1.63582	-2.59087	-2.22628	-0.932824	-0.780299	-0.745942	-1.81277	-3.48592	-1.59752	-1.39815	-3.33868	-3.00441	-4.27219	-0.107346	-3.33298	-2.18012	-1.54695	0.685393	-1.92121	1.16785	0.773978	4.16721	-4.36196	0.608782	0.781372	-1.18592	-0.897183	-3.14738	0.904937	-3.45517	0.159047	-1.3127	0.515791	-0.573775	-2.38956	-3.66401	-2.04869	0.749334
44414-2 FFPE	-3.15164	0.599373	3.09898	-1.33846	-0.403356	1.76013	-2.69776	2.53584	0.346909	-0.795039	-3.36271	1.68049	-3.33564	-2.23685	0.894515	-0.928023	-0.619027	-1.36121	-3.22261	-1.44307	-0.662738	-3.28083	-2.82209	-3.75379	1.32711	-3.25236	-2.6704	-1.59429	0.602387	-2.00585	0.942008	1.10411	4.79977	-4.38106	0.993197	0.733229	-0.870459	-0.280131	-2.31196	0.989087	-3.44997	0.191801	-1.2514	0.101482	-0.534351	-2.0674	-3.69192	-2.02078	2.47505
42874-2 FFPE	-2.27925	0.630233	3.05369	-0.0988633	0.102208	2.03104	-1.56125	3.42013	1.51769	0.750886	-2.39339	2.36132	-2.3569	-1.08359	0.340835	0.193722	-0.499752	0.451677	-0.761823	0.17164	-0.658388	-2.57567	-1.79735	-3.10636	1.5568	-2.1127	-1.43691	-0.673007	1.16618	-0.933872	1.69313	0.445126	4.77009	-3.31141	0.880014	1.07482	-0.399599	-0.291645	-1.26058	0.906088	-2.29479	0.971168	-0.556403	0.818525	-0.2314	-1.56951	-3.02191	-1.31744	2.50616
43126-2 FFPE	-3.0024	0.59549	2.8568	-0.59083	-0.566254	1.43794	-2.59325	2.4593	-0.775622	-2.20474	-3.19723	1.65064	-3.01518	-1.97211	-0.70238	-0.591379	-0.500899	-1.56646	-3.26231	-1.62937	-1.31288	-3.16037	-2.95913	-3.79915	1.16516	-3.23678	-2.13207	-0.6091	0.744704	-1.49323	1.48747	0.846178	4.72097	-4.16521	1.35211	1.10451	-1.05189	-0.71405	-1.2374	0.904404	-3.40001	0.29579	-1.36055	-0.113071	-0.236968	-2.45139	-3.61236	-1.96254	1.45509
43648-2 FFPE	-3.84597	-0.33628	2.25456	-2.56764	-1.88181	-0.469132	-3.28364	1.54113	-1.40563	-2.57551	-4.18073	0.0762559	-3.36998	-1.57501	-0.635342	-2.17911	-2.20133	-1.49112	-3.10771	-2.31762	-2.0224	-3.84213	-3.75672	-4.83792	-0.326897	-3.93148	-2.93059	-1.96204	-0.215041	-2.27147	0.763961	-0.593671	4.95948	-4.88339	0.136563	-0.152186	-2.73995	-1.60639	-2.95554	-0.242672	-4.2339	-0.756304	-2.15141	-1.63935	-1.90995	-3.01766	-4.00891	-2.62117	1.01186
43658-2 FFPE	-5.77916	-2.20103	0.491353	-3.32106	-3.51463	-2.20178	-4.82528	0.0917297	-2.78018	-5.11573	-5.93562	-1.44051	-5.74456	-4.02118	-2.53022	-3.55431	-3.2817	-3.88496	-5.74568	-4.01961	-3.30782	-5.51033	-5.46527	-7.17199	-2.12582	-5.37149	-5.28283	-3.85823	-2.4911	-5.11907	-2.70722	-2.22061	4.99187	-6.36995	-2.8064	-2.6872	-3.85592	-1.85247	-4.65419	-2.17281	-5.87079	-3.15115	-3.40409	-3.14714	-3.61945	-4.43262	-5.73229	-3.65478	1.32203
43659-2 FFPE	-4.42173	-1.15121	0.664817	-2.51836	-2.27357	-0.801118	-3.31041	0.354102	-1.96313	-3.85323	-4.47639	-0.293329	-4.92093	-2.80013	-2.02067	-2.31243	-1.84767	-2.66066	-4.59541	-2.34008	-1.82031	-4.2192	-4.34904	-5.19463	-1.10164	-3.92837	-3.85312	-2.6008	-0.786994	-2.94415	-1.18359	-1.90035	4.71802	-5.24849	-2.05104	-1.33282	-2.77704	-1.35106	-4.03617	-0.927771	-4.4853	-1.74109	-2.43926	-3.07903	-2.0957	-2.95197	-4.51375	-1.19362	0.335652
43711-2 FFPE	-4.32013	-0.489123	2.44715	-1.77906	-1.13358	0.236072	-3.24741	2.13667	-1.67792	-3.48572	-4.18287	0.778285	-4.08667	-2.84868	-1.35543	-1.74184	-0.610127	-2.53759	-3.96123	-2.00861	-2.41739	-3.81704	-3.34999	-5.02372	0.11783	-3.96899	-2.92927	-2.06413	-0.226383	-2.7018	-0.125656	-0.612257	5.24355	-5.01366	-0.360249	-0.33268	-1.1547	-1.34451	-2.48103	-0.229264	-4.42053	-0.584145	-1.89288	-0.39361	-1.24941	-2.9827	-4.35555	-2.44106	0.707671
43803-2 FFPE	-3.74601	0.269766	2.27102	-1.75677	-1.57725	0.738003	-3.0522	1.87882	-0.854563	-2.31297	-4.17282	1.2532	-4.38788	-2.9203	-1.71029	-1.51669	-1.87982	-1.36735	-4.04095	-2.21807	-1.83736	-3.69428	-3.52451	-4.951	-0.971166	-3.83688	-3.18973	-1.49606	0.213567	-1.98598	0.757283	0.560273	4.48883	-4.49284	-0.258323	0.31251	-2.08509	-1.7627	-3.04106	-0.218243	-4.08382	-0.650098	-1.77816	-1.9514	-0.910707	-2.7759	-3.80566	-2.45123	-0.236477
43914-2 FFPE	-4.21966	-1.22467	1.0194	-2.46699	-2.24565	-0.724622	-2.53	0.706646	-0.33011	-4.02286	-5.06774	-0.238611	-4.30116	-2.23037	-2.45094	-2.41293	-2.33952	-2.83537	-4.55958	-2.81826	-2.31546	-4.59785	-4.46792	-5.64471	-2.05262	-4.41303	-3.81421	-2.71676	-0.508302	-4.1916	-1.36588	-2.1748	4.76966	-5.09804	-1.9872	-1.69189	-3.16541	-1.69164	-4.51069	-0.645175	-4.63547	-2.01977	-2.31139	-2.40998	-2.8511	-3.10953	-4.72713	-3.02858	-0.483322
44033-2 FFPE	-2.64807	0.428945	2.46209	-1.36739	-0.8792	1.24108	-1.96432	2.80563	0.168766	-0.92246	-2.85061	1.25272	-2.19853	-1.42215	1.17946	-0.147613	-0.770119	-0.0383227	-2.74709	-0.160869	-1.20332	-2.4816	-2.16517	-3.13942	0.907809	-2.6297	-2.08804	-1.18073	0.638611	-1.07012	1.24416	0.61759	4.04565	-3.78889	0.866731	0.434315	-1.29987	-0.278237	-1.32069	1.10981	-2.85328	0.273524	-0.951863	-1.38496	-0.122465	-2.12984	-3.29896	-1.6943	1.83273
44130-2 FFPE	-3.49357	0.441721	1.8286	-1.35461	-1.48881	0.541901	-2.61015	2.06871	-0.296717	-1.33043	-3.61391	1.49534	-3.25376	-2.90048	-1.26827	-0.550098	-1.96195	-2.11141	-4.11261	-2.18036	-1.66403	-3.43118	-2.96589	-4.85456	0.80949	-3.33492	-2.07991	-1.96017	0.280955	-1.58256	1.09321	-0.773544	3.98997	-4.30346	-0.010049	0.0209954	-1.77315	-1.17171	-3.56102	0.239263	-3.74916	0.00644352	-1.97438	-1.89743	-0.724292	-2.91775	-4.03674	-2.15082	-0.337594
44152-2 FFPE	-2.05635	0.856156	3.55399	1.77914	0.659598	3.75562	-1.74862	3.41033	0.0799243	-0.409059	-1.90709	1.93711	-2.49412	-1.48297	-0.0593151	0.504633	-0.482333	0.0150677	-0.517165	0.550475	-0.658284	-2.18852	-2.02849	-2.72306	2.08311	-1.97664	-2.20836	-0.141447	1.82148	-1.00371	1.21943	-0.92963	3.68532	-3.00134	1.55928	1.5941	-0.213865	-0.129491	-1.63095	1.1608	-2.43821	0.443764	-0.599421	-2.29278	0.531208	-1.55717	-2.25578	-0.825384	2.39212
44166-2 FFPE	-3.52848	-0.248833	2.42685	-1.65925	-1.02831	0.416078	-2.71966	2.27041	-0.610905	-1.20505	-3.59	0.905006	-3.74658	-2.26541	-1.33831	-1.40181	-1.2237	-1.36186	-3.06372	-1.80557	-1.90747	-3.57843	-3.15443	-4.13587	0.700682	-3.34473	-2.56127	-1.24183	0.374134	-2.00969	0.32444	0.655878	4.16589	-4.31953	0.896279	0.437601	-1.29599	-0.704934	-2.36114	-0.230933	-3.66452	-0.331856	-1.66175	-0.917821	-0.893246	-2.61034	-3.97074	-2.11233	0.974871
44187-2 FFPE	-3.60276	-0.161085	1.89946	-2.06935	-1.49403	-0.241602	-2.91257	2.03567	-0.693188	-1.5128	-3.90006	0.831304	-4.10504	-1.94537	-0.997555	-0.707232	-1.5153	-1.2403	-3.63671	-1.66483	-1.8115	-3.62194	-3.27244	-4.27156	0.118817	-3.44237	-2.81796	-1.54371	0.140644	-2.22964	0.322215	0.145325	4.22601	-4.83779	0.382077	-0.108646	-1.31085	-0.917797	-2.58965	0.0190768	-3.89292	-0.279425	-1.85374	-1.24686	-1.26907	-3.06325	-4.05608	-2.23978	1.28336
44242-2 FFPE	-4.88158	-1.39658	0.761199	-3.1184	-2.5842	-1.88676	-4.19243	1.01618	-2.89839	-4.40934	-5.04079	-0.672349	-5.13511	-3.77947	-2.46307	-2.86522	-2.26439	-2.88671	-4.91311	-2.86647	-2.80394	-4.64092	-4.50704	-6.55445	-0.989232	-4.42919	-3.96641	-3.27763	-1.70386	-3.87567	-1.54559	-1.38426	4.53581	-5.78848	-1.38883	-1.16888	-2.60119	-1.97061	-3.40788	-1.56406	-4.97962	-1.99733	-2.7091	-1.37156	-2.64419	-3.77201	-5.25334	-2.6842	-0.592938
44270-2 FFPE	-2.57947	0.381389	2.9736	-0.691359	-0.0473097	1.48604	-1.96517	3.25948	0.245938	-0.459998	-2.3928	1.76743	-1.5149	-0.421708	-0.2085	-0.28862	-0.521417	-0.133544	-1.98737	-0.616501	-0.891316	-2.42987	-2.22015	-3.10525	1.84184	-2.46135	-1.79144	-0.614297	1.0725	-1.14871	1.14909	-0.0160077	5.15825	-3.59308	1.22251	0.841393	-0.67795	-0.533837	-1.69849	0.95241	-2.62144	0.489101	-0.731154	0.513121	-0.00496364	-1.71219	-2.72006	-1.4304	2.607
44522-2 FFPE	-2.95075	0.70587	2.15568	-0.901329	-0.795066	0.779458	-1.67141	2.09758	0.609459	-1.09058	-3.27358	1.20222	-2.70096	-1.65347	-1.2061	-0.749097	-1.32382	-1.13583	-3.17476	-0.888117	-1.35242	-3.25649	-2.8794	-3.92954	0.241947	-2.94888	-2.2038	-1.28726	0.417466	-1.6725	0.758312	0.316917	4.66586	-4.05872	-0.285602	0.287518	-1.75955	-1.29093	-2.73599	0.37567	-3.24912	0.258702	-1.00301	-0.0571505	-0.802946	-2.03208	-3.47201	-1.87211	-0.337846
44568-2 FFPE	-2.92968	0.792619	2.88174	-1.23806	-0.410889	1.51156	-2.27181	2.94319	-0.494571	-1.35367	-2.90973	1.62637	-3.41627	-2.51707	-0.392671	-0.118609	-1.45392	-0.466478	-2.61204	-0.624666	-1.25817	-2.77804	-2.63064	-3.74365	1.05107	-2.96423	-2.05306	-1.16766	0.903184	-1.12183	1.37107	0.674564	4.82702	-4.09954	1.12527	0.69059	-0.873876	-0.378943	-2.30785	0.822486	-3.15987	0.464647	-1.44343	-0.197106	-0.33944	-2.12635	-3.35081	-1.84049	0.287403
44580-2 FFPE	-2.98385	0.442596	2.64138	-1.24288	-0.41397	0.641992	-2.32926	2.55726	-0.823354	-1.55635	-3.20201	1.66545	-2.85924	-1.73701	-0.0176165	-0.644563	-0.901072	-0.746514	-2.57653	-0.990659	-1.29688	-2.99801	-2.39505	-3.74355	0.340124	-3.00378	-2.10639	-1.00407	0.725411	-1.27038	0.994531	0.172497	4.80981	-4.18277	0.944605	0.651823	-0.905073	-0.496612	-1.86384	0.846074	-3.31224	0.625856	-0.910826	1.19345	-0.674038	-2.11146	-3.43326	-1.8954	0.919577
44757-2 FFPE	-2.2357	0.402249	3.34576	-1.09184	-0.847467	1.29055	-2.38477	2.18892	-0.389679	-1.56111	-3.03093	1.73426	-2.97324	-1.93891	-0.699999	-0.341476	-0.940045	-1.07936	-3.00242	-1.31243	-1.1449	-2.4334	-2.92741	-2.37501	0.735801	-2.99595	-2.31652	-0.62844	1.04027	-0.921337	1.51339	1.56655	4.55319	-4.00049	1.91523	0.987486	-0.948429	-0.874368	-1.56763	1.57523	-3.3207	-0.169227	-0.999179	-0.898592	0.223217	-1.97003	-3.17749	-1.74255	0.944061
44820-2 FFPE	-2.67168	0.909663	3.12134	-0.615281	-0.460026	1.20056	-1.74375	2.52806	0.232446	-0.745891	-2.79594	1.69341	-2.4785	-1.44608	0.00311132	0.716441	-0.779509	0.38504	-1.75751	-0.483601	-0.659251	-2.61964	-2.6162	-3.32447	1.78698	-2.48863	-1.53383	-0.905087	0.87175	-1.57068	1.4698	1.62568	4.41053	-3.70163	1.84733	0.874715	-0.902158	-0.477075	-1.31178	1.23391	-2.69889	0.575143	-0.673197	-0.614123	0.268903	-1.6287	-3.13731	-1.27793	2.80313
44848-2 FFPE	-2.27358	0.818349	2.23157	-1.16498	-1.08491	0.780506	-1.05841	2.72055	0.410409	-0.552764	-2.66672	1.23373	-2.14044	-1.52369	0.588012	-0.0100274	-0.564727	-0.483381	-3.07223	-0.539114	-0.982777	-2.19835	-2.87177	-2.93888	0.83953	-2.35974	-2.08175	-1.0555	1.04181	-0.954309	1.21494	0.738403	4.86397	-3.5271	0.653883	1.0072	-1.14875	-0.107152	-1.39532	1.362	-2.45144	0.16526	-0.692998	-1.11359	-0.0389232	-1.63421	-3.13254	-1.51277	2.64962
45020-2 FFPE	-2.65926	0.512736	2.39213	-1.0823	-0.584148	0.943326	-1.85949	2.84821	0.564527	-0.883916	-2.25706	1.94408	-2.52845	-1.71628	0.099097	0.261615	-0.714825	0.0136309	-2.19681	0.0019437	-0.811241	-2.45931	-1.93835	-3.26225	1.59289	-2.06525	-1.89789	-0.937355	0.956566	-0.932312	1.35454	0.947971	3.72449	-3.56599	1.59683	0.890936	-0.865299	-0.519522	-1.73413	0.779694	-2.52985	0.587179	-0.548163	-0.0920262	0.325992	-1.68245	-3.23418	-1.29829	2.09329
45050-2 FFPE	-2.78364	0.496985	2.39445	-1.14906	-0.842966	0.514471	-2.35355	2.10863	-0.014509	-1.27572	-2.92852	0.934583	-2.48821	-1.2474	-0.104328	-0.580683	-0.582736	-0.786932	-3.27687	-1.14465	-1.08493	-2.88628	-2.61189	-3.39858	0.705979	-2.74289	-2.09113	-1.28181	0.525073	-1.51758	0.894619	0.530234	4.58375	-3.97709	0.482457	0.215404	-0.8346	-0.130952	-1.96905	1.0893	-3.1516	0.169921	-0.922685	-0.229564	-0.623797	-1.8139	-3.13682	-1.78111	2.19219
45105-2 FFPE	-2.64605	0.477729	2.51081	-0.948363	-0.609	0.723359	-1.69941	2.86371	0.116501	-0.85932	-2.33596	1.80856	-2.35751	-1.53729	0.877029	0.195369	-0.106151	-0.247698	-2.06719	-0.0393519	-1.34192	-2.57711	-2.04941	-2.98178	1.99259	-2.41834	-1.62343	-0.801397	0.655718	-1.07028	1.3816	0.879743	4.73976	-3.82359	1.42533	0.86845	-0.57639	-0.204872	-0.530118	0.905725	-2.66091	0.742224	-0.673572	0.0160754	0.0414783	-1.64892	-3.14675	-1.51345	3.52582
45109-2 FFPE	-2.16661	0.707034	2.71141	-0.174018	0.2278	1.83673	-1.4413	3.16014	0.487826	-0.24935	-1.93908	1.9925	-2.17031	-1.45208	0.599363	0.463783	-0.147419	0.147543	-1.91729	0.381204	-0.60986	-2.48821	-1.7483	-2.69543	1.80848	-2.05878	-1.47385	-0.651028	0.92329	-0.89333	1.45269	1.10378	4.82907	-3.41951	1.29756	1.27053	-0.513747	-0.0746256	-1.06492	0.873332	-2.03131	0.859768	-0.40672	0.227646	0.536116	-1.22578	-2.87687	-1.18222	3.83966
45116-2 FFPE	-2.89165	0.436413	2.55353	-1.17869	-0.924542	0.794084	-2.36745	1.9441	-0.597111	-1.64173	-3.18871	1.1224	-2.90622	-2.04145	-0.241932	-0.54048	-1.15811	-0.914089	-3.12795	-1.31416	-1.19592	-2.89332	-2.75549	-3.59301	0.444693	-3.02475	-2.21531	-0.947236	0.528606	-1.45751	0.992981	0.438671	4.27745	-4.1706	0.792883	0.284533	-1.22043	-0.884373	-2.33569	0.879236	-3.34449	-0.0834718	-1.22068	-0.710807	-0.632389	-2.23235	-2.78372	-1.82757	0.724119
45122-2 FFPE	-3.72619	0.257665	3.5231	-1.16024	-0.853039	0.570089	-3.23286	1.29632	-1.31519	-3.15474	-3.99587	-0.0773877	-4.09315	-2.43003	-2.03736	-1.91951	-1.75486	-2.44253	-3.89785	-2.28885	-1.75237	-3.74154	-3.42724	-4.80083	-0.456796	-3.59263	-2.77332	-0.909316	0.503248	-2.26842	0.188627	-1.93432	4.70001	-4.78449	-0.917517	-0.952756	-1.81971	-1.26219	-3.17805	-0.441483	-4.08164	-0.879601	-1.65707	-1.58686	-1.38376	-2.80925	-3.52467	-2.39757	-0.629819
45162-2 FFPE	-2.93426	0.288914	2.44267	-1.14203	-0.494654	0.37993	-1.95229	2.61848	-0.483984	-1.21629	-2.62603	1.62925	-2.67667	-1.62592	0.375694	0.0390293	-0.107156	-0.803292	-2.79758	-0.0926061	-1.07478	-2.85803	-2.38301	-3.47063	1.58153	-2.73121	-1.99587	-0.910233	0.527527	-1.32056	0.799967	0.245848	4.61373	-3.94529	0.350214	0.706043	-0.544978	-0.204092	-1.21012	0.653644	-3.10033	0.563863	-0.784781	0.422426	-0.0658559	-1.79503	-3.33883	-1.47247	2.18321
45167-2 FFPE	-3.2883	0.261578	3.04232	0.281659	-0.11282	2.14036	-2.42155	2.42563	0.349211	-1.00266	-3.29858	1.54003	-3.35685	-2.28007	-0.661373	-1.0416	-1.33843	-0.880497	-2.88264	-0.399246	-1.5729	-3.06281	-2.79506	-3.94554	1.33954	-3.19235	-2.47875	-1.31569	0.54801	-1.29888	1.32739	1.38958	4.8133	-4.28699	1.72662	0.450599	-1.74192	-0.726252	-2.16491	0.59597	-3.38279	0.306217	-1.39408	1.04045	-0.603733	-2.35918	-3.62839	-2.18568	1.56268
45170-2 FFPE	-2.82914	0.636685	2.37237	-0.324621	-0.109193	1.04063	-2.11372	2.35728	0.838786	0.125856	-2.50057	1.93934	-2.96982	-1.91649	0.16432	-0.149744	-0.426037	-0.510387	-2.69038	-0.608598	-1.01007	-2.76525	-2.23818	-3.47452	1.3548	-2.73549	-2.27319	-0.864463	0.588772	-1.4659	0.584615	0.354208	4.7982	-3.81926	-0.0864104	1.0264	-0.769917	-0.184223	-1.6197	0.767566	-3.07683	0.357081	-0.85753	0.190632	-0.328	-1.81967	-3.23378	-1.65892	3.28862
45194-2 FFPE	-5.78834	-2.34569	0.405155	-3.54981	-3.41145	-2.61337	-4.16291	0.141741	-1.16618	-2.87488	-5.78501	-1.04315	-5.1482	-4.14606	-2.17114	-3.04241	-1.87861	-3.73998	-5.40053	-3.75243	-3.1971	-5.04464	-5.48912	-5.76009	-1.50536	-5.33371	-5.27169	-4.0132	-2.84954	-4.52862	-3.04971	-1.47959	3.74736	-6.28974	-2.86101	-2.40868	-3.55757	-2.15879	-4.0594	-2.31028	-5.61527	-2.87212	-3.24271	-2.83972	-3.44222	-4.15244	-5.90416	-3.92096	3.98443
45228-2 FFPE	-2.84443	-0.0122694	2.03696	-1.09085	-0.656129	0.672215	-2.15253	1.93538	-0.157646	-0.692539	-2.61121	1.39573	-2.70361	-1.9567	0.0285539	-0.202225	-1.30613	-0.739324	-2.89408	-0.617617	-0.97894	-2.3354	-2.23782	-2.20799	0.767695	-2.8694	-2.1872	-1.14368	0.446361	-1.50205	0.129383	-0.243831	4.22898	-3.90244	0.639555	0.425075	-0.839592	-0.573274	-1.7094	0.905058	-2.78654	0.212249	-0.789502	0.206604	-0.351456	-1.74739	-3.28855	-1.78774	1.61068
45354-2 FFPE	-2.01148	0.474006	3.67349	-0.16866	-0.0457331	1.41012	-2.45928	3.3498	0.726315	-0.0906124	-1.97663	1.88384	-1.84409	-1.50618	-0.230721	0.0864421	-0.285627	-1.09877	-3.75225	-0.277088	-0.415998	-2.25145	-2.15976	-2.61865	1.69058	-2.0999	-0.836774	-0.525804	1.10059	-0.116696	2.18806	2.24924	4.32895	-3.05394	1.94761	1.44018	-0.765383	0.495794	-2.02969	1.59715	-2.1699	0.860262	-0.256084	-1.16484	-0.0683665	-1.91658	-2.75894	-1.37117	1.68564
45441-2 FFPE	-4.01586	-0.823023	1.52926	-2.29458	-1.58217	-0.58256	-3.72715	1.02649	-1.23876	-2.62064	-3.97115	-0.0813425	-3.81229	-3.21176	-0.036672	-2.12389	-1.02712	-2.42526	-4.6399	-2.14471	-2.10365	-3.72433	-3.79506	-4.65132	0.103426	-3.64678	-2.49278	-2.4434	-0.375569	-2.34026	0.182199	-0.067136	4.30593	-4.6819	-0.288811	-1.16907	-2.07258	-0.762149	-2.82116	-0.413976	-4.35876	-1.87457	-1.87202	-2.0244	-1.71956	-2.95589	-4.37103	-2.72289	2.47662
45443-2 FFPE	-3.89473	-0.525635	1.55612	-1.25994	-1.29957	0.629022	-3.52795	1.12281	-1.54754	-3.18001	-4.38398	0.171281	-3.87512	-2.95378	-0.679931	-1.97258	-2.04755	-1.4698	-4.75272	-2.79794	-2.08508	-3.41198	-3.66481	-4.28774	0.721566	-3.60773	-2.09934	-1.98872	0.0517049	-2.13393	0.863673	0.802148	4.08797	-4.59677	1.42857	-0.534885	-2.10286	-0.503932	-3.55885	-0.0251065	-3.87987	-1.20522	-2.24903	-1.74955	-1.87853	-3.24493	-4.23	-2.47885	-0.366533
45460-2 FFPE	-2.61033	0.452243	3.1096	-0.62903	-0.195269	1.25801	-2.0499	2.8595	-0.00994332	-1.52053	-2.66246	1.58358	-2.27002	-1.65775	-0.326584	-0.358098	-0.385545	-0.885969	-2.54373	-0.797996	-1.03197	-2.45886	-2.12631	-3.13404	0.229846	-2.5378	-1.55312	-0.479986	0.917385	-0.992558	1.51979	0.842182	3.92272	-3.65995	0.968947	0.661359	-0.587164	-0.505292	-2.06653	1.19356	-2.75705	0.540522	-0.677248	1.21337	-0.33781	-1.56812	-3.07478	-1.67095	2.21875
45475-2 FFPE	-2.81233	0.599532	2.79391	-0.635277	-0.809727	1.03195	-2.31469	1.96778	-0.710951	-2.275	-2.78689	0.841569	-2.7319	-2.51244	-0.253748	-0.639573	-1.0227	-0.7477	-3.29766	-1.54914	-0.980184	-2.60395	-2.6289	-3.37483	1.39332	-2.80454	-1.6339	-0.765991	0.934422	-0.924267	1.52855	1.25125	3.97486	-3.64851	1.69434	0.360362	-0.474607	-0.541748	-2.15079	0.751389	-2.98963	-0.134542	-0.935764	-0.833111	-0.409645	-1.63864	-3.37119	-1.68031	0.823977
45536-2 FFPE	-4.3549	-1.50223	1.16774	-2.04598	-2.3147	-0.148312	-4.0032	0.794571	-2.15811	-3.74612	-4.76551	-0.184097	-4.62142	-4.21152	-1.79619	-2.17495	-2.57827	-2.9728	-5.11581	-3.31955	-2.62019	-4.09987	-4.11781	-5.19547	-0.774249	-4.2007	-3.07788	-2.59948	-0.389825	-2.95195	-0.012753	-0.150271	4.0125	-5.63603	0.230738	-1.67345	-2.16646	-1.93104	-3.63665	-0.54056	-4.4765	-1.63272	-2.73796	-1.35552	-2.06077	-3.7238	-5.00869	-3.10055	-0.131449
45550-2 FFPE	-5.50006	-2.3374	0.366734	-3.00031	-2.87554	-1.08148	-5.10586	-0.564054	-2.78076	-4.79925	-5.36815	-1.95266	-5.42707	-4.18015	-2.94927	-3.66739	-3.4346	-3.45088	-5.66056	-4.08414	-3.3617	-5.16059	-4.99257	-6.62104	-2.07511	-5.18012	-3.99434	-3.33666	-1.22773	-4.00075	-1.18075	-2.22567	4.60056	-7.20346	-1.42939	-2.94482	-3.71243	-2.36693	-5.10397	-1.64144	-5.64506	-3.29714	-3.32688	-3.0116	-3.71705	-4.21065	-5.48908	-3.90229	-0.454735
45577-2 FFPE	-4.4604	-1.23901	1.71884	-1.58224	-2.1077	0.321457	-3.97632	0.750304	-2.46308	-4.4646	-4.52826	-0.904266	-4.62458	-3.11917	-1.47734	-2.74612	-1.96365	-2.34048	-4.82838	-3.30233	-2.5773	-4.40249	-4.31697	-5.20239	-0.191009	-4.28357	-2.781	-2.13497	-0.224489	-3.00356	0.209653	-0.549569	4.82942	-5.51658	0.242809	-1.36478	-2.0925	-2.01705	-3.48187	-0.439429	-4.7927	-2.025	-2.46283	-2.54126	-2.24506	-3.25221	-5.01804	-2.89949	-0.642894
45607-2 FFPE	-4.70067	-2.25366	1.55561	-2.45671	-2.50581	-0.718286	-4.35048	0.742805	-2.93491	-4.75756	-4.90222	-0.467233	-4.97027	-3.38099	-1.45113	-2.62024	-2.10897	-2.96281	-5.14731	-3.63184	-2.83632	-4.37991	-4.58564	-6.02447	-0.34702	-4.6261	-3.31937	-2.7186	-0.58874	-2.92059	-0.0579559	-1.38301	4.69938	-6.08001	0.254996	-1.65786	-2.55821	-1.75356	-4.18444	-1.09195	-4.88957	-2.48607	-2.80288	-2.4997	-2.47747	-3.70508	-5.22568	-3.26172	-0.182025
45670-2 FFPE	-3.14551	0.152272	2.7961	1.16226	0.464581	2.69658	-2.95206	1.86347	-0.847554	-2.57389	-3.31006	0.456024	-3.12232	-2.57421	-1.20013	-1.22518	-1.50914	-1.85918	-3.64832	-2.35124	-1.2854	-3.2501	-3.36677	-3.84597	0.0363447	-3.11617	-2.51618	-1.75446	0.396728	-1.90993	0.385061	-0.511481	5.10036	-4.32473	0.961419	-0.22111	-1.45868	-0.908794	-2.36073	1.09823	-3.52717	-0.565565	-1.34183	-1.90633	-0.876584	-2.05602	-3.6657	-2.13866	-0.0914765
45774-2 FFPE	-2.77322	0.48216	2.76869	-0.947609	-0.329407	0.744495	-1.86815	3.42246	-0.127805	-0.917677	-2.74708	2.21748	-2.58112	-1.45612	0.174023	0.191319	-0.304709	-0.548517	-2.35551	0.13034	-0.819423	-2.71569	-2.17646	-3.39971	2.18571	-2.50638	-1.5567	-1.09029	0.552563	-1.33804	0.668019	0.505167	4.86989	-3.91772	0.725884	0.739857	-0.690072	-0.367005	-0.89811	0.774191	-2.57447	0.782018	-0.640929	0.556433	0.17131	-1.50569	-3.20863	-1.54209	2.58534
45849-2 FFPE	-2.79773	0.589899	3.15119	-0.157517	0.197203	1.16606	-1.90088	2.5519	0.367804	-0.782637	-3.05273	1.9743	-2.39492	-1.26927	-0.414123	-0.309314	-0.450394	-0.603471	-2.51294	-0.746793	-0.84323	-2.73193	-2.67843	-3.49489	1.04911	-2.7591	-1.69354	-0.612123	0.848415	-1.06351	1.18495	-0.000847722	4.31211	-3.53447	0.780331	0.835935	-0.803709	-0.662632	-1.77719	1.27392	-3.02675	1.00002	-0.607682	0.363342	-0.447866	-1.57291	-2.99192	-2.10997	2.64917
45951-2 FFPE	-2.09311	1.19317	3.77698	0.285991	0.627829	1.8106	-1.69153	4.19879	0.185702	-1.07304	-1.93964	1.64686	-1.92254	0.994486	-0.436953	0.151681	0.116705	-1.12824	-2.71749	-0.0217692	-0.70525	-2.29462	-1.65434	-2.35051	1.94573	-2.08207	-0.984381	-0.680522	1.34655	-0.834036	1.14916	-1.30641	4.2615	-2.18742	0.496249	1.07522	0.622646	0.273445	-1.51066	0.725392	-1.79487	0.658385	-0.487682	-0.881026	0.592223	-1.52609	-2.29936	-1.12712	0.0714537
45974-2 FFPE	-3.70773	-0.823318	1.89731	-1.71271	-1.27668	0.368885	-3.83917	1.64503	-2.04701	-4.07242	-4.03056	-0.48235	-3.80302	-3.13228	-0.932293	-2.12325	-1.66129	-2.28913	-4.84368	-2.5627	-1.98734	-3.55538	-3.62361	-4.60757	-0.00701913	-3.55244	-2.28737	-2.15689	-0.106013	-2.64093	0.549677	-0.0404716	4.37738	-4.62924	0.551246	-1.47313	-0.774007	-0.952689	-3.30501	0.203421	-4.05013	-1.75817	-1.85088	-2.15904	-2.2417	-2.67854	-4.34809	-2.48522	-0.421399
[truncated: 120 more columns]
