# Supplementary material for: An efficient procedure for protein extraction from formalin-fixed, paraffin-embedded tissues for reverse phase protein arrays
Source: Proteome Sci. 2012 Sep 24;10:56. doi: 10.1186/1477-5956-10-56 (PMC3561137; doi:10.1186/1477-5956-10-56)
Supplement: Additional file 4 — Table S4. RPPA raw signal intensities of the renal tissue experiment (FFPE and frozen). [file 1477-5956-10-56-S4.xls]

## Sheet: renal set
Sample name	14-3-3-beta	14-3-3-epsilon	14-3-3-zeta	4EBP1	4EBP1_pS65	4EBP1_pT70	p90RSK	a-tubulin	ACC_pS79	ACC1	AIB-1	Akt	Akt_pS473	Akt_pT308	AMPKa	AMPKa_pT172	Annexin	AR	ARaf_pS299	ATM	ATM_pS1981	ATR	ATR_pS428	ATRIP	beta-Catenin	beta-Catenin_pS33	BAD_pS112	BAK	Bax	BCl-Xl	BCl_X	BCl2	alpha-B-crystallin	Bid	BIM	Braf	c-Jun	c-Jun_pS73	c-KIT	c-Myc	c-Myc_pT58	c-RAF	c-Raf_pS338	cofilin_pS3	Cask	Caspase3_cleaved	Caspase7_cleaved Asp198	Caspase9_cleaved_Asp315	Caveolin
A12-1_renal tumor frozen	-4.44666	-2.01696	1.10605	-2.15683	-0.988542	-0.588881	-2.49287	1.6912	-0.502685	-1.55671	-3.68919	0.982213	-3.122	-1.52976	-0.993839	-0.0421808	-1.78455	-2.23478	-3.96147	0.682143	-2.64869	-4.22806	-4.14458	-5.05642	1.11064	-3.77902	-2.46861	-2.86624	-0.589491	-2.25101	-0.226509	-0.437888	3.04439	-5.04856	-0.966356	0.459931	-2.85138	-2.47173	-3.50996	-2.14041	-3.90284	-0.466307	-2.1572	-2.35345	-0.059594	-3.41762	-2.36601	-2.44484	2.76023
A12-2_renal tumor frozen	-3.96458	-1.75758	1.59813	-1.8819	-0.779359	-0.5658	-2.37181	2.01918	-0.302309	-1.144	-3.10959	1.51142	-2.77588	-1.93428	-0.780157	0.237546	-0.929316	-1.83942	-3.61465	1.71401	-2.2053	-3.82008	-3.51951	-4.47048	1.7599	-3.34485	-2.2555	-2.54667	-0.395606	-2.48858	-0.113776	-0.109808	3.7732	-4.53565	-0.575232	0.584001	-2.33386	-2.15627	-2.8787	-1.55228	-3.48738	0.0780725	-1.65263	-1.75235	0.107209	-3.1233	-0.787598	-1.99465	3.81792
S20-1_renal tumor frozen	-4.92106	-2.42234	0.708613	-3.0122	-2.05566	-1.76229	-3.34794	0.461316	-1.74291	-2.53792	-3.79347	0.595849	-2.86863	-2.64419	-1.79059	-1.13825	-1.10613	-2.34671	-3.92776	-0.181095	-2.82775	-4.4496	-4.0718	-5.13034	1.349	-3.87567	-2.87414	-3.20632	-1.11231	-2.9384	-0.819059	-2.49437	3.88153	-5.25366	-1.87062	-0.629342	-2.24191	-2.36562	-4.27879	-1.99396	-4.18556	-0.661688	-2.05544	-1.03457	-0.475852	-3.63691	-4.71118	-3.04354	2.00918
S20-2_renal tumor frozen	-4.66898	-2.04865	1.45962	-2.6632	-1.5019	-1.38341	-3.27495	0.642355	-1.3477	-2.0208	-3.4729	0.80951	-2.95025	-1.87883	-1.42112	-0.505155	-0.553603	-2.20458	-4.00167	0.665959	-2.85631	-4.39361	-3.91946	-5.03929	1.38764	-4.19136	-2.555	-3.11857	-0.406201	-2.49055	-0.184797	-1.39001	3.72989	-5.12256	-1.06518	-0.243267	-2.57634	-2.21115	-2.99719	-2.23125	-4.05155	-0.515236	-2.19421	-1.04153	-0.152926	-3.67265	-1.57895	-3.07902	2.66673
S2-1_renal tumor frozen	-3.74094	-2.30879	1.18048	-1.19319	-0.994246	0.401011	-2.75817	2.76831	0.145597	-0.950718	-3.02969	1.52152	-2.76185	-2.32245	-0.824544	-0.0985602	0.444872	-2.05243	-5.79014	0.778485	-3.00302	-3.64444	-3.2381	-3.87884	0.288491	-3.15078	-1.72193	-3.63566	-0.0225888	-1.03202	1.43772	-2.1867	3.04588	-4.5141	-1.0262	-3.23047	-0.925546	-1.39759	-3.77994	-1.63217	-2.78893	1.14949	-3.72555	-3.27439	-1.52582	-5.01651	-0.352539	-2.79783	1.68702
S2-2_renal tumor frozen	-4.12073	-2.69234	0.594169	-1.53806	-1.33066	0.0764314	-3.04611	2.758	-0.255441	-1.10097	-3.15308	1.13704	-2.92439	-2.61741	-1.18296	-0.48169	-0.00338337	-2.5497	-4.92427	0.507116	-3.27641	-4.01184	-3.32299	-4.19973	-0.149661	-3.39919	-2.07724	-3.93738	-0.138787	-1.29562	1.15736	-2.40981	2.9148	-4.89215	-1.33948	-3.13471	-1.02695	-1.44574	-4.18855	-1.82154	-3.1575	0.946649	-3.59243	-2.58213	-1.12896	-4.87438	-0.525224	-2.81695	1.28362
A20-1_renal tumor frozen	-3.89431	-1.48986	1.07379	-1.64046	-0.902117	-0.440995	-2.64924	2.72576	0.182092	-0.766407	-2.35837	1.54662	-0.550393	-0.984758	-1.31672	0.439502	0.693339	-2.02521	-4.03654	1.78721	-2.1106	-3.72576	-2.54101	-3.81114	1.22306	-3.39398	-2.13166	-2.11109	0.0232097	-1.83085	-0.147007	-1.85584	2.02356	-4.6283	-1.4886	-1.24378	-1.7069	-1.48664	-3.85865	-1.51904	-3.36308	0.69201	-1.7546	-1.42903	0.300738	-3.37097	2.02528	-2.0608	1.40256
A20-2_renal tumor frozen	-3.74115	-1.51788	0.912951	-1.54104	-0.868004	-0.504128	-2.49571	2.74902	0.0490987	-0.801874	-2.34151	1.3568	-0.78147	-1.10774	-1.08506	0.272091	0.581854	-1.87141	-4.56114	1.5374	-2.02752	-3.56966	-2.33229	-3.53763	1.06113	-3.21817	-1.88163	-3.10832	0.0394504	-1.69745	-0.139758	-1.26399	1.96399	-4.47095	-1.33646	-1.87248	-1.45951	-1.26474	-3.74237	-1.39073	-3.14727	0.486569	-2.67172	-2.01796	-0.0835605	-4.39381	1.89301	-1.71646	1.28763
A19-1_renal tumor frozen	-4.67965	-2.19193	-1.20944	-3.5841	-2.53804	-1.51807	-2.88638	0.738398	-2.73344	-3.86508	-4.95679	-1.02838	-3.65621	-3.16829	-2.14743	-2.16938	-0.619842	-2.92143	-4.06843	-2.76753	-2.85597	-4.35681	-4.67034	-5.1438	-1.19516	-4.29298	-3.24444	-2.61199	-0.875985	-2.57019	-0.501017	-2.71057	2.8203	-5.19826	-2.86241	-1.82517	-3.77859	-3.15673	-4.54468	-2.60758	-4.25868	-1.85403	-2.4763	-1.99567	-0.778215	-3.87511	-3.53065	-3.13564	1.95973
A19-2_renal tumor frozen	-4.5472	-2.1982	-0.277734	-3.57002	-2.54255	-1.83674	-3.21257	0.699977	-1.84503	-2.99773	-4.50319	-0.357973	-3.43108	-2.2983	-1.41458	-1.01657	-0.812592	-2.68812	-3.85228	-1.0678	-2.575	-4.47888	-4.47985	-5.13355	0.508455	-4.16147	-3.12631	-2.76621	-1.06907	-2.62692	-0.52042	-2.8032	2.88774	-4.86943	-2.87494	-1.95578	-3.27819	-2.62555	-4.78705	-2.52471	-3.65608	-1.2808	-2.48557	-2.89737	-0.902793	-4.13116	-3.99979	-2.99025	2.2431
A10-1_renal tumor frozen	-4.32837	-1.86055	0.829325	-3.11035	-1.90247	-0.390687	-2.84165	1.4181	-1.49251	-2.5361	-3.6935	1.15601	-2.54247	-2.21106	-1.06262	0.487125	-1.11035	-1.8269	-3.59883	0.566229	-2.60025	-4.22097	-4.00612	-4.90736	1.20864	-3.73017	-2.67768	-2.96217	-0.744953	-2.95296	-0.72726	-1.23108	3.53834	-5.10879	-1.72061	-0.960558	-3.15485	-2.65942	-2.54598	-2.11964	-3.89744	-0.538738	-1.98643	-3.14426	-0.862558	-3.60206	-2.89748	-2.80903	3.19704
A10-2_renal tumor frozen	-4.25269	-1.56054	1.14147	-3.09253	-1.90087	-0.542466	-2.7301	1.48052	-1.41067	-2.35594	-3.47531	1.40326	-2.58318	-2.78142	-0.940096	0.617192	-0.463773	-1.57411	-3.42714	0.591632	-2.43293	-4.10469	-3.81266	-4.95446	1.54263	-3.58103	-2.52988	-2.48754	-0.720616	-2.72835	-0.502806	-1.06105	3.188	-4.92487	-1.55983	-0.664475	-2.99796	-2.37318	-2.36553	-1.86031	-3.78318	-0.499838	-1.81971	-3.22946	-0.575151	-3.53647	-2.76459	-2.70774	3.47307
14-1_renal tumor frozen	-4.58915	-2.20567	0.643975	-2.85614	-2.44437	-1.79009	-3.40442	0.819479	-1.57032	-2.51483	-3.77519	0.756615	-3.56065	-3.89804	-1.43645	-0.682232	-0.168043	-2.21607	-4.22061	0.277053	-2.68801	-4.30001	-4.07207	-5.09678	1.19929	-4.08062	-2.87088	-2.80167	-0.770938	-2.98039	-0.963318	-1.77651	3.05531	-5.31672	-2.60431	-0.938924	-3.40028	-2.91134	-4.17473	-2.07458	-4.53321	-1.44295	-2.07272	-3.45025	-0.197258	-3.6729	-4.18159	-3.05533	2.08238
14-2_renal tumor frozen	-4.16049	-1.96702	1.01854	-2.62051	-2.25216	-1.45927	-3.03732	1.37877	-1.29491	-2.22606	-3.47055	1.07557	-3.29035	-3.71086	-1.19539	-0.333653	0.319568	-1.95021	-3.92433	0.732419	-2.45833	-4.13883	-3.70298	-4.81952	1.77423	-3.77519	-2.55617	-2.56441	-0.463892	-2.74539	-0.52443	-1.48733	3.76547	-5.21898	-2.2556	-0.62703	-2.98985	-2.58083	-3.68391	-1.86596	-4.17879	-1.17641	-1.74187	-3.28192	0.131699	-3.69677	-3.97079	-2.84501	2.78031
6-1_renal tumor frozen	-5.03261	-2.69101	0.291629	-2.65475	-2.39471	-2.1822	-3.962	-0.355729	-2.65192	-3.18876	-4.55565	-0.742556	-4.17456	-3.96988	-2.59589	-2.22511	-1.72209	-2.81035	-5.09806	-0.74482	-2.92424	-4.83047	-4.86986	-5.61288	-1.22167	-4.31746	-3.84233	-3.46924	-1.33513	-3.40211	-1.41666	-2.98673	3.5665	-5.72167	-2.40635	-2.20328	-4.16973	-3.0864	-5.08017	-2.37485	-4.61193	-1.74868	-2.23768	-4.33654	-1.80041	-3.95737	-3.3369	-2.39164	-0.398278
6-2_renal tumor frozen	-3.99448	-1.77009	1.96023	-1.1423	-0.500064	-0.333626	-2.64902	1.73993	-0.392228	-1.1825	-3.25758	1.02647	-1.91001	-1.6722	-0.719133	0.497827	0.289673	-2.552	-3.68922	1.55329	-2.14809	-3.9299	-3.14231	-4.16727	1.94274	-3.37223	-2.00855	-2.57385	-0.037996	-1.85206	0.496069	-2.28418	3.17942	-4.82211	-1.65911	0.187235	-1.65563	-1.8429	-3.90885	-1.63619	-3.21525	0.387262	-1.72418	-2.66886	0.0892408	-3.40753	0.115505	-2.37841	2.59312
A3-1_renal tumor frozen	-5.37728	-2.89885	-2.31621	-3.63032	-3.22325	-3.96674	-4.35332	-3.35813	-3.31458	-4.96582	-5.20152	-3.70631	-5.32484	-3.64185	-3.66979	-3.00479	-0.545077	-2.83516	-5.38179	-3.43256	-3.09896	-4.97319	-5.75953	-5.96369	-3.43382	-4.4553	-4.71904	-3.83415	-2.99952	-3.975	-3.13732	-3.97424	3.75615	-6.09449	-4.78892	-3.32574	-4.54079	-3.30116	-5.85629	-2.76892	-4.76892	-2.4735	-2.35389	-4.3988	-3.53897	-3.92205	-5.29904	-2.47437	-2.50126
A3-2_renal tumor frozen	-4.79231	-2.49404	-1.25646	-3.27718	-2.79575	-3.10277	-3.95121	-2.70288	-2.98749	-4.46038	-4.80177	-2.77768	-4.76827	-3.55752	-3.05679	-2.50181	-0.210259	-2.30531	-4.96218	-2.69029	-2.84123	-4.21852	-5.04059	-5.33482	-3.02897	-4.03497	-4.18035	-3.30679	-2.4335	-3.46346	-2.48548	-3.66711	3.22842	-5.45912	-4.15981	-2.92651	-4.16956	-2.87002	-4.98109	-2.26494	-4.53538	-1.95644	-1.73416	-3.6107	-3.15252	-3.38953	-4.68924	-2.09675	-0.926339
5-1_renal tumor frozen	-5.31145	-2.45988	-0.0760609	-3.28831	-2.64022	-2.30107	-3.91239	0.187427	-2.58848	-3.68846	-4.42414	0.444531	-3.96725	-4.42238	-2.11218	-0.352595	-1.4625	-2.7674	-4.89621	-0.0829342	-2.92184	-4.74974	-4.42515	-5.66366	0.420408	-4.37273	-3.65894	-3.41071	-1.29227	-3.81401	-1.81663	-2.56433	2.87424	-5.66929	-2.94986	-1.74046	-3.55336	-2.95647	-3.56305	-2.64003	-4.69511	-1.23794	-2.31448	-3.6251	-1.11763	-3.8518	-4.77519	-3.23419	1.7987
5-2_renal tumor frozen	-4.81494	-2.14931	0.300004	-3.05717	-2.37895	-2.06109	-3.41251	0.294119	-2.32471	-3.39344	-4.02028	0.780689	-3.7422	-3.89858	-1.6613	0.0396499	-1.10487	-2.43561	-4.45503	0.0472097	-2.61793	-4.42865	-4.14204	-5.14869	0.58055	-3.90805	-3.35637	-2.89618	-1.18785	-3.38294	-1.62792	-1.92927	3.25303	-5.37667	-2.60152	-1.50987	-3.40696	-2.60277	-3.08442	-2.11574	-4.40807	-0.874533	-1.6936	-3.12704	-0.850497	-3.46239	-4.54277	-2.85225	1.28086
8-1_renal tumor frozen	-5.23942	-2.32043	0.519569	-3.3063	-2.05103	-1.86951	-3.01607	0.480855	-2.26885	-2.82893	-4.6643	-0.171798	-4.58678	-4.52558	-1.23963	0.433708	-1.70611	-2.86442	-4.94401	0.656388	-2.90589	-4.8697	-4.69545	-5.81975	1.52244	-4.35853	-3.91916	-3.28936	-1.26165	-3.21732	-1.20524	-1.73794	3.30076	-5.72561	-2.74729	-1.34541	-4.11571	-3.36326	-4.32068	-2.7684	-4.78084	-2.44872	-2.48688	-4.88765	-1.06099	-3.80667	-3.51781	-3.19702	1.77028
8-2_renal tumor frozen	-4.90952	-2.2094	0.553291	-3.17275	-2.01792	-1.7907	-2.94606	0.533493	-2.26439	-2.77301	-2.67408	-0.121253	-4.54642	-4.52131	-1.26483	0.507368	-1.70418	-2.90699	-4.8046	0.986405	-2.85401	-4.87363	-4.59174	-5.43564	1.58128	-4.29683	-3.93968	-3.20607	-1.24062	-3.16616	-1.23698	-1.68764	3.32097	-5.68364	-2.81372	-1.33511	-4.01255	-3.15074	-4.28896	-2.6586	-4.84552	-2.40008	-2.31471	-4.08626	-1.02366	-3.88151	-3.42622	-3.21267	1.86122
S6-1_renal tumor frozen	-4.52255	-1.78953	1.31521	-1.64062	-1.97883	-0.972476	-2.70886	1.85285	-1.2886	-1.93625	-4.02885	0.885457	-0.88028	-0.0325826	-1.13699	-0.900394	-1.42053	-2.94319	-4.05695	0.870441	-2.56064	-4.54167	-4.49709	-5.08648	2.09456	-3.99543	-2.77845	-3.27079	-0.312557	-3.14336	-1.43427	-3.23225	3.56251	-5.45644	-2.61644	-0.475698	-2.31751	-2.72779	-4.1222	-2.20895	-4.10993	-1.05281	-2.07803	-2.79787	0.0207081	-3.69075	-4.63679	-3.0185	2.81093
S6-2_renal tumor frozen	-4.31508	-1.62802	1.19382	-1.57838	-1.84665	-0.968632	-2.39618	1.74639	-1.14824	-1.71699	-3.76574	0.874439	-0.876497	-0.135286	-0.988592	-0.787514	-1.32921	-2.80437	-3.84555	0.89088	-2.3656	-4.2142	-4.10235	-4.83046	2.05699	-3.77477	-2.45074	-2.98496	-0.328541	-2.88615	-1.34277	-3.01479	3.44986	-4.82826	-2.28077	-0.166623	-2.08433	-2.51761	-3.78781	-2.03076	-3.72133	-0.881921	-1.80164	-2.42967	0.234474	-3.30388	-4.32633	-2.79298	2.84536
S5-1_renal tumor frozen	-3.94726	-1.85751	1.06601	-2.40117	-1.66918	-1.00703	-2.62698	0.466032	-1.45247	-2.53211	-4.20447	-0.174161	-2.30106	-1.69484	-1.29041	-1.51083	-0.754354	-2.62255	-3.14022	-2.07549	-2.33264	-3.81421	-4.06893	-4.82065	0.953246	-3.56577	-2.29823	-2.52645	-0.697259	-1.92599	-0.113693	-1.09902	3.57843	-4.58742	-1.23203	-0.10957	-2.75058	-2.31884	-3.95007	-2.04204	-3.91966	-0.791368	-2.10855	-0.920052	0.022354	-3.30878	-3.97544	-2.57336	2.71301
S5-2_renal tumor frozen	-4.022	-1.82878	1.08292	-2.38287	-1.57364	-0.945738	-2.59568	0.573273	-1.44282	-2.38933	-3.5331	-0.0536975	-2.27898	-1.64999	-1.25028	-1.46875	-0.650478	-2.6411	-3.23339	-1.94303	-2.37205	-3.79607	-3.9452	-4.66299	1.188	-3.53032	-2.34605	-2.54769	-0.621685	-2.07939	-0.0645649	-1.10619	3.65052	-4.49926	-1.11726	0.118148	-2.76351	-2.31819	-3.86034	-1.96426	-3.46869	-0.796539	-2.08733	-0.792665	0.100359	-3.20982	-3.97805	-2.58066	2.94442
S3-1_renal tumor frozen	-5.46976	-2.94004	-0.662685	-3.30507	-2.92971	-2.83843	-3.84357	-1.4036	-2.64881	-3.58477	-5.18309	-1.94276	-5.0099	-3.05836	-2.8339	-1.91981	-0.593662	-3.30231	-4.87461	-2.25007	-3.08133	-4.56761	-5.33485	-5.91212	-2.2216	-4.43043	-4.2859	-3.78546	-2.34743	-3.82557	-2.36622	-3.8148	4.2024	-5.82059	-3.92978	-2.40512	-4.21718	-3.04011	-5.24323	-2.64089	-5.02861	-2.13647	-2.3508	-2.8232	-3.02676	-3.79763	-5.14951	-2.84774	-2.44454
S3-2_renal tumor frozen	-5.30729	-2.61367	-0.67854	-3.35197	-2.88878	-2.84778	-3.83972	-1.46007	-2.61073	-3.65735	-5.25611	-1.8809	-4.93387	-2.97867	-2.82527	-1.90733	-0.794646	-3.05563	-4.93222	-2.14828	-3.02542	-4.55913	-5.46366	-5.751	-2.23554	-4.43455	-4.23225	-3.85953	-2.34606	-3.88785	-2.26464	-3.71484	4.01699	-5.68623	-3.93835	-2.32943	-4.11436	-3.11861	-5.20578	-2.55659	-4.81361	-2.14587	-2.40843	-2.80743	-3.00877	-3.90188	-4.99679	-2.75147	-2.26004
bt1-1_renal tumor frozen	-4.14494	-2.37414	-0.391863	-2.20668	-1.62505	-0.283014	-3.27404	2.83047	-1.05631	-2.26347	-3.10774	1.22225	-1.8256	-1.34442	-1.04631	-0.0262108	-0.358639	-2.05765	-4.5772	0.671597	-2.30273	-4.0799	-3.37926	-4.59059	1.55407	-3.49486	-2.46805	-4.05189	-0.666842	-2.09128	-0.263649	-1.2903	2.67773	-4.66708	-1.41257	-2.92119	-1.81225	-1.83008	-2.9688	-1.8603	-3.71184	-0.300158	-3.40266	-3.15852	-0.655965	-4.82268	-2.81504	-2.63723	2.78693
bt1-2_renal tumor frozen	-4.11043	-2.23053	-0.591324	-2.41026	-1.63776	-0.416118	-3.04714	3.32067	-1.09532	-2.11247	-3.12396	1.5485	-1.44478	-1.35343	-1.00643	-0.0162336	0.0580738	-1.98324	-4.06229	1.1058	-2.83386	-3.81585	-3.19422	-4.26798	2.5646	-3.3608	-2.36454	-4.28459	-0.544346	-1.79539	-0.256111	-1.38679	3.19393	-4.4871	-1.3708	-3.08732	-1.72486	-1.87036	-2.92877	-1.63735	-3.50507	-0.289563	-3.11866	-3.13569	-1.30159	-4.6638	-2.74833	-2.52106	3.53289
s19-1_renal tumor frozen	-5.32779	-2.47571	-0.85673	-4.06041	-3.20916	-3.97482	-3.84864	-0.828299	-1.59393	-2.35711	-5.0523	-2.6149	-2.55309	-1.96517	-2.41244	-1.18895	-0.224043	-3.09508	-4.80274	-0.966431	-3.20493	-4.81318	-4.5836	-5.60283	-2.01819	-4.49043	-4.01962	-3.8835	-0.947827	-3.64682	-2.12668	-3.7669	2.80517	-5.7805	-4.37988	-3.079	-4.65882	-2.52607	-5.81643	-3.19264	-5.1121	-2.18327	-2.66481	-3.85775	-1.36641	-3.99882	-3.44497	-3.4916	-1.17344
s19-2_renal tumor frozen	-5.32126	-2.29337	-0.83265	-4.0853	-3.30274	-3.83593	-3.76816	-0.89444	-1.65029	-2.31053	-4.72002	-2.69166	-2.48324	-1.99136	-2.41332	-1.11502	-0.243734	-3.06953	-4.56645	-0.99032	-2.96947	-4.95504	-4.6527	-5.79116	-2.08165	-4.56953	-3.92326	-4.14052	-0.995444	-3.60654	-2.12771	-3.7634	2.8781	-5.52294	-4.45968	-3.33612	-4.71506	-3.41486	-5.71537	-3.2467	-5.12832	-2.35765	-2.27346	-3.77574	-1.2108	-3.57264	-3.46195	-3.33112	-1.03748
A7-1_renal normal frozen	-2.27352	-1.3289	-0.183538	-1.57371	-0.77258	-0.690205	-1.54552	1.72755	-1.11723	-1.84772	-2.97171	0.771072	-1.87084	-2.19404	-0.337535	1.39344	-1.03424	-1.37362	-3.14844	0.238113	-1.31855	-2.23847	-2.20466	-2.85614	2.11114	-2.62204	-1.87098	-1.68006	-0.290183	-1.26408	0.270099	-1.06291	3.58783	-3.42132	-0.342657	-0.908554	-1.6843	-1.03154	-1.64072	-0.688805	-2.25969	0.204047	-1.53347	-1.9112	0.933075	-2.88021	-2.81799	-1.24537	-0.0535667
A7-2_renal normal frozen	-1.92794	-1.13451	0.36908	-1.17294	-0.534748	-0.279954	-1.02168	2.54205	-0.770618	-1.39897	-2.90037	0.797049	-1.56389	-1.8034	-0.395906	1.88214	-0.913061	-0.99316	-2.82711	0.590665	-1.5449	-1.70276	-1.97298	-2.46335	2.73193	-2.11447	-1.46891	-1.84898	-0.162589	-0.969104	0.387085	-0.727645	4.11809	-3.09318	-0.191565	-2.39695	-1.34883	-1.18573	-1.32738	-0.520026	-1.95967	0.116686	-1.62014	-3.60968	0.738194	-2.88862	-2.38992	-1.07533	0.300545
S12-1_renal normal frozen	-4.07881	-2.13348	0.68687	-2.68966	-1.62662	-1.57418	-2.85719	1.01598	-1.07248	-2.10257	-3.27347	1.13522	-2.55785	-2.97664	-1.23828	1.15924	-0.36691	-1.80499	-4.17957	0.764124	-2.40498	-4.05119	-3.47364	-4.70161	1.75183	-3.49928	-2.54167	-2.20788	-0.810013	-2.56979	-0.278793	-1.08013	3.55578	-5.0072	-0.963033	-0.423894	-3.11979	-2.27197	-1.55015	-2.01372	-3.82559	-0.213058	-2.05482	-1.40409	0.323009	-3.57552	-3.91056	-2.53088	0.211303
S12-2_renal normal frozen	-4.01127	-1.72041	0.731822	-2.60945	-1.62611	-1.59341	-2.84541	1.04772	-1.01594	-2.00736	-3.17714	1.08745	-2.43177	-2.87323	-1.14114	1.16167	-0.379207	-1.71692	-4.02798	0.749251	-2.38705	-3.88264	-3.29346	-4.49035	1.84399	-3.43228	-2.45815	-1.77632	-0.805986	-2.4601	-0.325209	-0.930057	3.57033	-4.79318	-0.944063	-0.584136	-2.96303	-2.14513	-1.56344	-1.84116	-3.74543	-0.173673	-1.90254	-1.45283	0.347429	-3.46745	-3.78386	-2.41077	0.282863
A13-1_renal normal frozen	-2.84378	-1.57203	0.496959	-1.86722	-1.14614	-1.13457	-1.94144	1.24055	-1.17127	-2.26347	-3.00199	0.826349	-1.94794	-2.45986	-0.692598	1.52446	-1.40166	-1.69295	-3.35478	0.182009	-1.43919	-2.92204	-2.81484	-3.63241	2.00829	-3.08481	-2.27446	-0.530424	-0.821608	-1.92741	-0.0978642	-1.16485	3.57829	-4.1312	-0.709587	0.311588	-2.24218	-1.75002	-2.2115	-1.27354	-2.89653	-0.0632122	-1.63143	-2.33786	0.573181	-2.7385	-3.29189	-1.87713	0.209787
A13-2_renal normal frozen	-2.69949	-1.46156	0.371599	-1.75591	-1.153	-1.0344	-1.86959	1.28389	-1.09059	-2.04897	-2.87853	0.569452	-1.74196	-2.22416	-0.670343	1.57362	-1.24494	-1.41753	-3.5104	0.269308	-1.48553	-2.6818	-2.56173	-3.43953	2.30971	-3.00079	-2.17785	-1.55362	-0.702713	-1.76099	-0.154551	-1.11741	3.63942	-3.9775	-0.660787	-0.82201	-2.08748	-1.71896	-2.10384	-1.07929	-2.7103	-0.125555	-1.66882	-2.44029	0.564254	-2.62119	-3.17168	-1.75573	-0.0707178
A2-1_renal normal frozen	-4.01344	-1.77035	1.28124	-2.58065	-1.75837	-1.34821	-3.22893	1.1533	-2.13183	-2.82195	-3.88441	0.33895	-3.85619	-3.72676	-1.80895	-0.928544	-0.138259	-2.32415	-4.14567	-0.834734	-2.20997	-3.92461	-4.09767	-4.65018	0.557827	-3.54492	-3.32909	-2.08098	-0.552015	-2.48039	-0.387697	-1.10389	3.92697	-4.76335	-1.33285	-0.875879	-3.40302	-2.54703	-1.93918	-2.00516	-4.06457	-0.782695	-1.66475	-1.91904	0.363955	-3.22636	-3.95004	-2.6411	1.50085
A2-2_renal normal frozen	-4.11231	-1.78696	1.33052	-2.64646	-1.89254	-1.42522	-3.25268	1.07473	-2.1357	-2.86937	-4.03576	0.230439	-3.92655	-3.74663	-1.8611	-0.970314	-0.152792	-2.33377	-4.20297	-0.91745	-2.25238	-3.95817	-4.28082	-4.89296	0.498028	-3.64562	-3.33856	-2.24486	-0.599045	-2.61753	-0.435868	-1.21517	4.11743	-4.75309	-1.39981	-1.06858	-3.44157	-2.67433	-2.05449	-1.9347	-4.06694	-0.891623	-1.73402	-2.00274	0.356048	-3.36549	-3.96138	-2.72972	1.53535
A5-1_renal normal frozen	-2.26114	-0.859242	0.792509	-1.46353	-0.856875	-0.732367	-1.49191	1.42697	-1.22296	-2.05098	-2.46858	0.836467	-2.13013	-2.33537	-0.492963	0.481125	-1.09701	-1.35153	-2.90353	0.221178	-0.959762	-2.28871	-2.29056	-3.16768	2.07742	-2.62154	-2.16559	-1.47202	-0.490676	-1.54001	0.227139	-0.782068	2.47139	-3.61183	-0.0631918	0.383749	-1.82744	-1.54476	-1.65196	-0.793921	-2.33841	0.144658	-1.03245	-2.07021	0.884661	-2.00382	-2.74635	-1.32809	0.31946
A5-2_renal normal frozen	-2.09202	-0.901577	0.537621	-1.28805	-0.78614	-0.549843	-1.50249	1.65193	-1.11606	-1.75228	-2.31702	0.833614	-1.80751	-2.13807	-0.473748	0.782896	-1.01114	-1.17692	-2.82789	0.391116	-0.813542	-1.97507	-2.13486	-2.81572	2.48739	-2.45379	-1.94043	-1.49541	-0.478293	-1.37165	0.0689029	-0.609257	2.76774	-3.35623	-0.196972	-0.158362	-1.70428	-1.47286	-1.51516	-0.623693	-2.31261	0.0339792	-1.23802	-1.98381	1.3809	-2.01757	-2.44847	-1.19885	0.0702777
4-1_renal normal frozen	-3.60812	-1.68977	0.617069	-2.5777	-1.92503	-1.99171	-2.76943	0.798586	-1.68221	-2.35736	-3.44155	0.751793	-2.88546	-3.52793	-1.07084	0.88343	-1.38059	-1.94137	-3.88523	0.182336	-1.96989	-3.57304	-3.44285	-4.15874	1.78559	-3.45012	-2.98261	-1.92921	-1.25752	-2.71805	-0.817134	-1.55888	3.60409	-4.51943	-1.56876	-1.06803	-2.9193	-2.41941	-2.00634	-1.84948	-3.70031	-0.623131	-1.79463	-3.11572	0.297268	-3.06081	-3.97456	-2.48417	2.56543
4-2_renal normal frozen	-3.8051	-1.69076	0.426357	-2.73994	-1.93143	-2.02229	-2.76038	0.640711	-1.72046	-2.29603	-3.45204	0.656712	-2.7826	-3.37559	-1.00699	0.730529	-1.3865	-1.96471	-3.87108	0.0936891	-1.99324	-3.60473	-3.49809	-4.23711	1.60031	-3.47181	-3.03454	-1.9325	-1.32145	-2.56678	-0.950847	-1.5049	3.55264	-4.6174	-1.65543	-1.26602	-2.92783	-2.1581	-2.06031	-1.83417	-3.64542	-0.704364	-1.93815	-3.15088	0.160027	-3.11926	-3.92637	-2.57865	2.29857
2-1_renal normal frozen	-2.83557	-1.0725	0.63185	-1.75925	-1.38202	-1.41787	-2.0012	0.880004	-1.55197	-2.14426	-3.03802	-0.768327	-2.57706	-2.70337	-0.774178	0.616994	-0.980827	-1.79341	-3.15037	0.109341	-1.36683	-2.77477	-2.7248	-3.55817	1.42381	-3.03039	-2.4583	-1.63139	-0.746038	-1.89619	-0.456105	-1.21358	3.36416	-3.95275	-1.04501	-0.577436	-2.26289	-1.88452	-2.16605	-1.11383	-2.94264	-1.03784	-1.47571	-2.05191	0.545647	-2.2015	-3.27957	-1.85735	1.73105
2-2_renal normal frozen	-2.7665	-1.14577	0.539342	-1.75172	-1.34626	-1.4421	-2.04419	0.968138	-1.59701	-2.09118	-3.43949	-0.739579	-2.45509	-2.60077	-0.745533	0.754391	-0.961106	-1.72402	-3.14155	0.240595	-1.40417	-2.68237	-2.77557	-3.52769	1.62517	-3.0213	-2.45964	-1.70768	-0.723608	-1.8871	-0.469415	-1.18806	3.64204	-3.95381	-1.0483	-0.750428	-2.26122	-1.88735	-2.17082	-1.05539	-2.85428	-1.07492	-1.52156	-2.03612	0.466347	-2.33993	-3.21416	-1.85224	2.26727
A8-1_renal normal frozen	-3.09967	-1.34387	0.248661	-2.15228	-1.77338	-1.30273	-2.16696	0.621082	-1.96043	-2.5511	-3.27083	0.0759025	-3.03759	-3.09208	-1.22948	-0.607556	-1.61041	-2.01465	-3.36273	-0.00309375	-1.72848	-3.04021	-3.18676	-3.8707	1.21553	-3.30898	-2.79153	-1.83142	-1.09573	-2.09657	-0.454753	-1.35897	2.94253	-4.15058	-0.994703	-0.433831	-2.61728	-2.13345	-2.46637	-1.32977	-3.25813	-0.923933	-1.64467	-2.27765	0.149869	-2.6119	-3.5349	-2.09603	-0.239355
A8-2_renal normal frozen	-2.92774	-1.26571	0.267913	-2.12136	-1.62541	-1.17827	-2.0028	0.738593	-1.81003	-2.27895	-3.14396	0.192228	-2.78658	-2.82945	-1.14177	-0.508105	-1.48954	-1.88667	-3.18701	0.111863	-1.57317	-2.82171	-2.98487	-3.55957	1.33149	-3.13544	-2.69711	-1.75237	-0.958942	-1.93834	-0.486854	-1.18436	2.91091	-4.04262	-0.858883	-0.414814	-2.36409	-2.00237	-2.22847	-1.15822	-3.08008	-0.784864	-1.59262	-2.13105	0.324014	-2.51315	-3.33361	-1.91407	0.019822
1-1_renal normal frozen	-2.52558	-0.940745	0.318961	-1.46986	-1.10002	-1.05809	-1.63579	0.86963	-1.33968	-2.23527	-2.72727	-0.175604	-2.09683	-2.38608	-0.716078	1.10078	-1.42309	-1.68197	-2.93826	0.144908	-1.31394	-2.47454	-2.53387	-3.36803	1.79552	-2.88236	-2.11886	-1.34291	-0.713753	-1.62802	-0.537708	-0.892305	2.84547	-3.56077	-0.558396	-0.0255479	-1.96061	-1.63524	-1.94318	-0.868591	-2.62513	-0.351908	-1.325	-1.70717	0.569669	-2.09104	-3.04413	-1.67269	-0.124851
1-2_renal normal frozen	-1.97542	-0.53079	0.489528	-0.994124	-0.568826	-0.379835	-1.31692	1.36876	-0.792589	-1.53485	-3.42046	0.309606	-1.64928	-1.76796	-0.401921	1.76338	-1.1013	-1.05065	-2.50796	0.674533	-0.788221	-1.68438	-2.04793	-2.60319	2.6446	-2.2127	-1.59418	-1.20471	-0.336402	-1.15765	-0.0559634	-0.417778	3.72119	-2.85104	-0.22774	0.189386	-1.50172	-1.2743	-1.63001	-0.367359	-2.08883	0.0925511	-0.930251	-1.48602	1.41275	-1.52609	-2.35726	-1.26598	0.324371
16-1_renal normal frozen	-3.85925	-1.74989	0.279791	-2.34981	-1.83876	-2.08394	-2.75421	0.520219	-1.59311	-2.2111	-3.628	0.00554896	-2.7097	-3.47941	-1.29251	0.824884	-1.49426	-2.52334	-3.88449	0.337162	-2.43993	-3.49923	-3.5714	-4.52758	1.51122	-3.58187	-3.04615	-2.11661	-1.35029	-2.64668	-1.2995	-1.69653	3.57922	-4.5348	-1.99627	-1.18918	-3.15005	-2.30561	-2.42878	-1.78376	-3.71139	-1.66739	-1.72382	-2.85465	0.0528728	-3.0111	-3.95428	-2.50187	1.56812
16-2_renal normal frozen	-3.59011	-1.57427	0.331317	-2.2983	-1.77612	-2.05438	-2.68901	0.587525	-1.39209	-2.14011	-3.61684	0.164486	-2.53367	-3.32738	-1.08797	0.893207	-1.46266	-2.64274	-3.82787	0.322922	-2.19106	-3.41722	-3.47878	-4.27058	1.40176	-3.47956	-2.84901	-2.0496	-1.18224	-2.46337	-1.10344	-1.57713	3.65889	-4.36779	-1.85213	-1.18096	-2.50747	-2.39784	-2.32864	-1.61988	-3.51371	-1.59978	-1.73735	-2.49572	0.197055	-3.06314	-3.70253	-2.30735	2.01847
S11-1_renal normal frozen	-2.23654	-1.13146	0.230909	-1.31717	-0.719364	-0.658073	-1.46993	2.45185	-0.759222	-1.47586	-2.5161	0.234811	-1.79919	-2.2321	-0.323883	1.54096	-0.518235	-1.37363	-4.11213	0.602281	-1.90463	-2.28863	-2.13802	-2.81368	2.20635	-2.32495	-2.41127	-2.98933	-0.191811	-1.24541	0.666161	-0.951472	3.07253	-3.78903	-0.399217	-3.2314	-2.17809	-1.7303	-1.9084	-1.45478	-2.13553	-0.0546966	-1.94273	-4.88765	0.668485	-3.4339	-2.47942	-2.12438	1.11679
S11-2_renal normal frozen	-2.32086	-2.73553	-0.0753162	-1.71373	-0.920871	-0.914488	-1.74752	2.08539	-0.930591	-1.66426	-3.37894	-0.120319	-1.99406	-2.28507	-0.4491	1.25033	-0.785041	-1.43216	-4.87918	0.374941	-3.19638	-2.18109	-2.11971	-2.76747	1.85402	-2.50133	-2.47583	-3.60669	-0.147415	-1.37089	0.430228	-1.7077	2.81497	-3.93196	-0.630685	-3.6827	-2.13004	-1.58258	-2.13076	-1.25999	-2.29589	-0.367008	-3.55948	-4.88765	-1.2641	-4.57471	-2.47532	-2.28985	0.738794
S9-1_renal normal frozen	-2.40375	-1.66469	-0.402768	-1.77753	-0.839698	-0.769193	-1.56854	1.70909	-1.2043	-2.2666	-3.39076	0.521412	-1.67456	-2.1696	-0.624268	1.20231	-1.51649	-1.42769	-4.17091	-0.473757	-1.74103	-2.31571	-2.22748	-2.85202	2.00816	-2.67687	-2.12889	-1.87387	-0.343406	-1.36365	0.160158	-1.43175	2.69346	-3.69611	-0.488058	-1.67489	-1.86197	-1.47463	-2.00577	-1.09203	-2.36825	-0.0413681	-1.93651	-3.45042	0.545453	-3.20718	-2.74198	-1.82473	-0.201164
S9-2_renal normal frozen	-1.76346	-1.69766	0.13375	-1.21079	-0.445573	-0.322438	-0.818552	2.38454	-0.811653	-1.63528	-2.55113	1.01351	-1.11396	-1.61562	-0.119919	1.84476	-0.851498	-0.911273	-4.17343	0.196681	-1.48855	-1.53441	-1.61738	-2.14065	2.68851	-2.06261	-1.38961	-1.89896	-0.0966799	-0.717711	0.507752	-0.823661	3.49252	-2.74021	-0.0834172	-1.78502	-1.26464	-0.954116	-1.47353	-0.69177	-1.63622	0.523299	-1.12262	-2.65149	1.19492	-3.59767	-2.19733	-1.04147	0.463737
S15-1_renal normal frozen	-4.5925	-2.1636	-0.461233	-2.89042	-1.38306	-1.55711	-2.91269	1.57053	-1.36034	-2.25407	-3.34913	1.58632	-2.55409	-2.97359	-1.13399	0.842247	-0.340935	-1.93268	-3.96793	1.03782	-2.56767	-4.28571	-3.67466	-4.60084	2.41041	-3.49985	-2.41232	-2.46347	-0.482169	-2.40388	-0.352648	-1.24808	3.1406	-5.05942	-1.30189	-0.887058	-2.53669	-1.96853	-1.95332	-1.85248	-3.73865	-0.147928	-2.28666	-2.36818	0.364621	-3.77111	-3.84203	-2.95123	1.17361
S15-2_renal normal frozen	-3.87937	-1.23898	0.317971	-2.22684	-1.11902	-1.1316	-2.5057	1.85732	-0.92983	-1.78827	-2.73382	1.73122	-1.99154	-2.52335	-0.844348	0.995867	-0.113718	-1.53382	-3.12487	1.26555	-1.88928	-3.81266	-3.05086	-3.97885	2.71713	-3.13648	-1.91154	-2.00854	-0.408473	-1.87735	-0.0539956	-0.680548	3.59279	-4.4095	-0.897709	-1.89288	-2.0237	-1.7353	-1.56451	-1.37087	-3.37402	0.100469	-1.1295	-2.82534	0.607956	-2.94054	-3.34934	-2.3736	1.46941
S14-1_renal normal frozen	-2.25528	-1.06607	0.458302	-1.49249	-0.767244	-0.580657	-1.50012	1.578	-1.01671	-1.95629	-2.60375	0.972624	-1.63635	-2.15184	-0.265945	2.02285	-1.12183	-1.42849	-3.00467	0.503765	-0.881209	-2.3428	-2.2122	-2.95198	2.33753	-2.62975	-1.85964	-1.09904	-0.40198	-1.39574	0.379141	-0.906487	3.0096	-3.55566	-0.187548	0.454634	-1.84123	-1.48403	-1.54379	-0.875001	-2.30689	0.400072	-1.56355	-2.44952	1.02709	-2.08309	-2.89688	-1.31084	0.134551
S14-2_renal normal frozen	-2.18149	-1.27816	0.389305	-1.50527	-0.848495	-0.734908	-1.46064	1.46611	-0.988663	-1.89484	-2.68688	0.84578	-1.67264	-2.03762	-0.385041	1.80927	-1.1491	-1.32645	-2.98733	0.354148	-1.22853	-2.2262	-2.19367	-2.81335	2.12439	-2.58164	-1.78764	-1.08063	-0.459701	-1.44169	0.282928	-0.929691	2.89454	-3.47274	-0.394801	-0.307131	-1.73287	-1.46528	-1.59155	-0.750643	-2.30299	0.252593	-1.50313	-1.59295	0.882808	-2.06868	-2.85819	-1.32121	-0.0992504
bn1-1_renal normal frozen	-2.05356	-0.61653	0.680072	-1.16375	-0.665166	-0.55535	-1.34123	1.64622	-0.655377	-1.33765	-2.27944	1.10414	-1.68888	-1.81769	-0.204354	1.59852	-0.829548	-0.964147	-2.51435	0.503241	-0.756214	-1.81255	-1.91939	-2.39998	2.45127	-2.17893	-1.53421	-0.241578	-0.262026	-1.1706	0.335449	-0.372109	2.87961	-2.98944	-0.102625	0.445459	-1.46455	-1.11654	-1.37672	-0.389766	-2.13143	0.44502	-1.00811	-1.74386	1.00054	-1.69286	-2.40062	-1.17411	1.22635
bn1-2_renal normal frozen	-2.57607	-1.23645	0.51845	-1.7303	-1.0051	-0.898175	-1.72183	1.20585	-1.13706	-2.08195	-2.74494	0.801307	-2.22759	-2.41992	-0.696387	1.16422	-1.27765	-1.57068	-3.42671	0.128036	-1.24444	-2.55016	-2.44817	-3.35502	2.12975	-2.892	-2.34267	-1.30222	-0.513153	-1.76536	0.0757721	-0.978248	2.49101	-3.99174	-0.451121	-0.503321	-1.98547	-1.67906	-1.96974	-1.05113	-2.6606	0.0161222	-1.57378	-2.38144	0.530819	-2.68857	-3.12482	-1.61981	0.681649
S13-1_renal normal frozen	-3.50869	-1.85049	-0.0530791	-2.58422	-1.85347	-1.86849	-2.51443	0.444626	-1.99377	-2.90504	-3.48511	0.0156185	-2.90366	-3.25399	-1.28766	0.173606	-1.57642	-2.11289	-3.88216	-0.424683	-1.86553	-3.55271	-3.40545	-4.35847	1.16809	-3.48475	-3.03058	-2.12772	-1.31484	-2.69261	-0.709628	-1.78185	2.38643	-4.66175	-1.25625	-0.678708	-2.83942	-2.24979	-2.55782	-1.67422	-3.54305	-0.708559	-1.77511	-2.67683	-0.141984	-3.01464	-4.05126	-2.24777	1.02295
S13-2_renal normal frozen	-2.9473	-1.46938	0.0457302	-2.10266	-1.50198	-1.38313	-2.10787	0.301837	-1.40345	-2.24905	-2.98162	0.0791771	-2.32525	-2.46212	-0.941192	0.202676	-1.28332	-1.56758	-3.59413	-0.188647	-1.37948	-2.93715	-2.88519	-3.61727	1.05897	-2.99147	-2.41813	-1.7166	-0.881381	-1.89406	-0.844715	-1.30824	2.2035	-4.83559	-0.87424	-0.41442	-2.21068	-1.44927	-2.19233	-1.19359	-2.99746	-0.475853	-1.44737	-2.23097	0.111419	-2.78577	-3.35635	-1.8202	1.08351
A12-1_renal tumor FFPE	-3.3001	-0.778125	1.73571	-1.78282	-0.438011	0.0100679	-1.39126	1.68822	-0.855905	-1.89527	-3.06968	0.413948	-3.22769	-1.85598	-0.99722	-1.40514	-0.990445	-1.50177	-2.86399	0.703202	-1.22946	-3.42924	-3.20323	-4.07381	1.33729	-3.09929	-2.26343	-1.38986	0.26094	-1.27489	0.35755	-0.211862	3.34416	-4.20262	-0.423199	0.599924	-1.37942	-1.80003	-3.11417	-0.792781	-3.318	-0.288669	-0.930951	-1.40573	-0.299778	-2.18498	-3.71117	-1.4453	2.41735
A12-2_renal tumor FFPE	-3.09766	-0.658215	2.12697	-1.45978	-0.128414	-0.136493	-0.3582	2.11401	-0.607379	-1.08539	-2.46956	1.06341	-2.73439	-1.79218	-0.424451	-0.584133	-0.774976	-0.798306	-1.79225	1.90076	-0.976801	-3.01428	-2.52078	-3.49353	2.15347	-2.52798	-1.8293	-1.13843	0.58057	-0.935085	0.487088	-0.0711025	3.39677	-3.76915	-0.26581	1.00667	-1.05899	-1.26152	-2.77968	-0.624177	-2.79795	0.0946162	-0.662924	-0.995729	0.128262	-2.10491	-3.37102	-1.01625	3.22158
S20-1_renal tumor FFPE	-3.48634	-0.125202	2.45373	-1.413	-0.644607	0.779398	-2.17527	2.1262	-0.685231	-1.58565	-3.16133	0.904811	-2.66205	-1.95517	-1.15826	-1.22693	-1.12387	-1.46208	-2.75336	-1.29243	-0.968513	-3.50984	-3.08116	-4.43565	0.846338	-3.07795	-1.4763	-1.17449	0.58756	-0.949409	1.44098	-1.19053	4.00652	-4.26731	-0.024037	0.407891	-0.770033	-0.809551	-3.1761	0.406922	-3.11815	-0.190182	-0.989778	0.536131	-0.740544	-2.39731	-4.04824	-2.00666	1.84779
S20-2_renal tumor FFPE	-3.24719	-0.0362658	2.46175	-1.24257	-0.532471	0.722899	-1.70934	2.13396	-1.30325	-1.12669	-3.24846	1.16045	-2.47597	-1.77955	-0.825385	-0.894049	-0.900915	-1.07165	-2.36679	-0.472951	-0.924457	-3.16032	-2.58979	-3.88488	0.94006	-2.79827	-1.21079	-0.858295	0.586955	-0.808764	1.47194	-0.81155	4.02368	-3.91181	0.11568	0.391626	-0.766862	-0.709123	-2.84219	0.302868	-2.84111	0.032918	-0.835729	0.460608	-0.355595	-2.18697	-3.78346	-1.70037	2.35401
S2-1_renal tumor FFPE	-3.5648	-0.181989	2.68709	-0.140456	-0.617019	0.00308742	-3.00196	2.04067	-0.725407	-2.16686	-3.75177	0.149284	-3.18104	-2.22933	-1.82987	-1.52416	-0.547513	-2.53141	-3.64861	-0.857971	-1.13049	-3.66073	-3.55403	-4.53131	0.303199	-3.28437	-1.80052	-1.40182	0.75107	-1.26235	1.2804	-1.72466	3.98564	-4.15348	-0.274058	-0.063021	-1.16028	-1.56331	-2.85695	-0.735968	-3.47055	-0.0732331	-1.47046	-1.065	-0.840227	-2.04055	-4.80634	-2.0351	0.840678
S2-2_renal tumor FFPE	-3.53844	-0.202668	2.32175	-0.154829	-0.736618	-0.203248	-3.03764	1.81301	-0.885764	-2.27535	-3.22187	-0.0428284	-3.4657	-2.39192	-1.89113	-1.95878	-0.497542	-2.78043	-3.6016	-1.02735	-1.21462	-3.52496	-3.58493	-4.70218	-0.0371824	-3.40642	-1.67496	-1.42387	0.605588	-1.13426	0.917292	-1.70248	3.90579	-4.20278	-0.3447	-0.0287131	-1.10479	-1.60557	-2.855	-0.725046	-3.62128	-0.165922	-1.40579	-0.870781	-0.848259	-1.92416	-4.26605	-2.0117	0.736467
A20-1_renal tumor FFPE	-3.0359	-0.204274	3.21921	-0.433954	0.490741	-0.0887363	-1.65713	2.43218	0.0262624	-0.587734	-1.87598	1.39637	-1.68581	-1.49235	-0.598693	-0.878828	0.792624	-1.5784	-2.01548	1.36425	-0.996198	-3.19021	-2.1974	-3.33973	2.23471	-2.7882	-1.0583	-0.616008	1.13771	-1.13158	0.451163	-1.42306	3.45683	-3.45146	-0.257518	0.853996	0.326296	-0.528962	-2.58961	-0.190783	-2.35602	0.821598	-0.553548	-0.0631144	0.867234	-1.40227	-2.89663	-1.42658	3.31161
A20-2_renal tumor FFPE	-3.41752	-0.65431	2.65769	-0.94788	-0.0699775	-1.43758	-1.78285	1.95978	-0.350887	-0.897657	-2.58244	0.896167	-2.09344	-1.97143	-0.805143	-1.06192	0.436293	-1.78734	-2.03609	0.891351	-1.46407	-3.4845	-2.49407	-3.63195	1.84462	-2.92069	-1.23301	-0.99219	0.641304	-1.22374	-0.0517702	-1.60085	3.47985	-3.5995	-0.593003	0.469439	0.0979128	-0.809259	-2.86957	-0.487632	-2.57833	0.27083	-0.711229	-0.425691	0.543711	-1.71071	-3.07355	-1.535	2.70934
A19-1_renal tumor FFPE	-3.45071	-0.803399	1.24506	-2.05146	-1.45363	-0.639588	-1.85117	0.958933	-1.08121	-2.28699	-3.39076	-0.13039	-2.26557	-1.91659	-1.00665	-1.17269	-0.829808	-1.36265	-2.46024	-0.179071	-1.33629	-3.21374	-3.44054	-4.20417	0.674523	-2.95684	-2.09669	-1.81535	0.0652773	-1.61914	0.189631	-1.11966	3.81117	-4.02776	-1.13204	-0.269267	-1.59952	-1.58564	-3.06575	-1.13659	-3.18751	-0.488202	-1.18603	-1.66021	-0.649829	-2.03934	-3.83727	-1.85437	1.8038
A19-2_renal tumor FFPE	-3.30765	-0.846705	1.72428	-2.1358	-1.49815	-0.474312	-2.19435	1.25147	-1.33959	-2.67037	-3.60345	0.337752	-2.54193	-2.07287	-1.34783	-1.39928	-0.379285	-1.76505	-2.83684	-0.381568	-1.46652	-3.15371	-3.70447	-4.42181	0.58231	-3.1904	-2.21972	-1.97537	-0.0540126	-1.45051	0.575586	-1.20004	4.59028	-4.2595	-1.21146	-0.485818	-1.81186	-1.7053	-3.18782	-1.33688	-3.35767	-0.65239	-1.40809	-1.94309	-0.924079	-2.15189	-4.05292	-2.09503	2.49554
A10-1_renal tumor FFPE	-2.68372	-0.197987	1.36917	-1.12763	-0.502858	0.90813	-1.71606	2.45771	-0.667727	-1.99989	-2.64057	0.981033	-1.64677	-2.3554	-0.577974	-1.14719	-0.454437	-1.18753	-3.14415	0.0160189	-0.723934	-2.75062	-2.61306	-3.34817	0.914696	-2.50194	-1.19578	-1.2516	0.733731	-1.07504	0.656031	-0.564853	3.30545	-2.99783	-0.313827	-0.00879966	-1.06775	-0.449076	-2.28781	-0.736575	-2.50079	-0.199666	-1.13757	-1.26989	-0.835725	-1.66257	-3.2793	-1.6051	2.41115
A10-2_renal tumor FFPE	-2.87352	-0.490933	1.91364	-1.33129	-0.391496	1.11154	-1.5596	2.73779	-0.691519	-1.73136	-2.61394	1.71206	-1.15709	-0.98809	-0.348654	-1.1013	-0.0739734	-1.38578	-2.85413	0.879158	-0.925473	-2.87471	-2.72271	-3.14899	1.52538	-2.56055	-1.06874	-1.47517	1.13272	-0.961363	0.965599	-0.916179	3.3688	-3.16634	-0.24102	0.237597	-0.921424	-0.758022	-2.32423	-0.731337	-2.47986	0.259016	-1.28856	-0.750069	-0.474829	-2.11299	-3.35913	-1.66572	2.84621
14-1_renal tumor FFPE	-3.0759	-0.394236	1.42054	-1.50643	-1.04288	-0.0257005	-1.8717	2.18269	-0.877846	-2.1467	-2.79233	0.665421	-3.18347	-2.82796	-0.927508	-1.38676	0.0126563	-0.953685	-3.17683	-0.212236	-0.830513	-3.3647	-2.84229	-3.6269	1.24937	-2.99516	-1.32265	-1.34393	0.706693	-0.716712	1.60541	-0.791002	4.04995	-3.73194	0.0103626	0.223515	-1.21251	-1.12054	-2.17463	-0.673968	-3.07377	-0.163799	-1.3942	-0.971283	-0.226964	-2.12408	-3.80588	-1.93294	1.69771
14-2_renal tumor FFPE	-2.6523	-0.111148	1.95218	-1.13364	-0.685554	0.218766	-0.931635	2.51974	-0.418239	-1.18027	-2.17912	1.14649	-2.41992	-2.35439	-0.382681	-0.661901	0.554573	-0.477568	-2.46028	0.873392	-0.601743	-2.65363	-2.26525	-3.1161	1.79635	-2.49063	-0.976954	-0.986155	0.919574	-0.588755	1.61797	-0.476155	3.98357	-3.07686	0.21082	0.616647	-0.824373	-0.726239	-1.7531	-0.532624	-2.43056	0.303883	-0.876475	-0.680513	0.598807	-1.8085	-3.25825	-1.37941	2.39338
6-1_renal tumor FFPE	-2.687	-0.206136	2.74349	0.0652576	1.15676	1.12191	-0.831187	2.71253	0.115905	-0.386648	-2.17031	1.31329	-1.10722	-1.47521	-0.344109	-0.451464	0.5423	-1.20488	-1.47668	1.69113	-0.751885	-2.73166	-1.85968	-2.92894	1.61696	-2.33649	-1.13083	-0.843957	1.42744	-0.562816	1.81526	-1.23249	3.861	-3.00486	-0.249035	0.657982	-0.437892	-0.724456	-2.47958	-0.309994	-1.94378	1.00374	-0.624453	0.0205657	0.30202	-1.77675	-3.19695	-1.3139	1.76379
6-2_renal tumor FFPE	-2.72431	-0.266072	2.94734	-0.172958	1.01846	1.06431	-0.649509	2.58175	0.109921	-0.251017	-2.02578	1.24396	-0.981159	-1.3464	-0.279262	-0.191598	0.382039	-1.17505	-1.35608	1.60838	-0.802655	-2.80394	-1.86493	-2.88583	1.77027	-2.33081	-0.909269	-1.01293	1.30087	-0.57961	1.69046	-1.38044	3.78932	-3.1083	-0.282753	0.582577	-0.226197	-0.710848	-2.67943	-0.242314	-1.83311	1.16235	-0.588579	0.142403	0.369703	-1.93956	-3.16192	-1.40435	1.7104
A3-1_renal tumor FFPE	-3.21339	-0.500098	1.80488	-1.71151	-1.06027	-0.419685	-1.55202	1.75024	-0.867546	-1.80371	-2.84318	0.589374	-3.33569	-1.46328	-0.817181	-1.19551	-0.158207	-0.883602	-2.81743	0.0744788	-1.01118	-3.41799	-3.13379	-3.88226	1.26955	-3.03887	-1.66966	-1.23861	0.48346	-1.15601	1.03997	-1.09952	4.0791	-4.09297	-0.403342	0.178908	-1.23314	-1.19702	-2.19623	-0.752068	-3.12479	-0.188091	-0.971388	-1.13838	0.0321987	-2.35965	-3.93511	-1.77895	1.6774
A3-2_renal tumor FFPE	-3.6421	-1.14601	1.23285	-2.46986	-1.54133	-1.08305	-1.6199	1.02121	-1.37294	-2.50773	-3.35692	0.0424108	-3.679	-1.26516	-1.30141	-1.70274	-0.626927	-1.26961	-3.35903	-0.447732	-1.4563	-3.80458	-3.70513	-4.4922	0.369335	-3.32965	-2.10407	-1.66381	-0.0759851	-1.66592	0.386148	-1.56447	4.39608	-4.48806	-0.912074	-0.216996	-1.80469	-1.1764	-2.95726	-0.924122	-3.49864	-0.708729	-1.31249	-1.69529	-0.454382	-2.60543	-4.30532	-2.15611	0.871496
5-1_renal tumor FFPE	-2.81374	-0.0855938	2.59814	-1.20026	-0.273035	0.679346	1.44208	2.65828	-0.468918	-1.06121	-2.32197	2.01324	-1.27492	-1.88934	0.421342	-0.571999	-0.672557	-0.0316427	-0.616876	2.18092	-0.834317	-2.84549	-2.28416	-3.2286	3.29507	-2.16777	-1.32859	-0.843123	0.774821	-0.908101	1.35735	0.598076	4.49031	-3.71046	-0.0098358	1.32041	-0.882355	-0.969115	-2.49857	-0.388466	-2.25437	0.743563	-0.686966	-0.822167	0.578714	-1.92964	-3.42048	-1.46002	3.71139
5-2_renal tumor FFPE	-2.83899	-0.3049	2.48296	-1.2908	-0.472169	0.532869	1.24382	2.69527	-0.448646	-0.92435	-2.06864	1.99186	-1.22686	-1.85379	0.477961	-0.469659	-0.521815	0.0703167	-0.362059	2.15639	-0.807215	-2.78772	-2.35525	-3.31859	3.51494	-2.15711	-1.02184	-0.937571	0.764961	-0.901736	1.30611	0.667409	4.17439	-3.60719	0.0664881	1.419	-0.901557	-0.765473	-2.5613	-0.305004	-2.42322	0.760623	-0.601018	-0.700666	0.754163	-1.86587	-3.40825	-1.40749	3.73672
8-1_renal tumor FFPE	-3.5392	-0.414941	1.76912	-0.208616	-0.164062	1.19657	-2.54787	1.6402	-1.07571	-2.38488	-3.3331	0.0970473	-3.7424	-2.95708	-1.03298	-1.98127	-1.66634	-1.78677	-3.04008	-0.208648	-1.11143	-3.59021	-3.49447	-4.46946	1.61763	-3.57303	-2.12138	-1.78443	-0.12509	-1.48552	0.636833	-0.619514	3.81355	-4.34795	-0.174671	0.227805	-1.08873	-1.26413	-3.12827	-1.15256	-3.42287	-0.483744	-1.2566	-0.63682	-0.996227	-2.3468	-4.14905	-1.9084	2.62905
8-2_renal tumor FFPE	-3.57827	-0.405847	1.91019	-0.0667517	-0.0341647	1.26776	-2.55836	1.6999	-1.09303	-2.55986	-3.52533	0.20578	-3.43317	-2.67167	-1.00803	-1.8844	-1.6529	-1.71399	-3.04887	-0.252934	-1.07218	-3.45761	-3.41188	-4.2276	1.74337	-3.18771	-2.0898	-1.79518	0.437803	-1.45915	0.718174	-0.572543	4.09703	-4.30064	-0.340453	0.144574	-1.93994	-0.796842	-3.24276	-1.11915	-3.46816	-0.42275	-1.32	-0.44504	-1.14759	-2.34547	-4.2231	-1.85146	2.6963
S6-1_renal tumor FFPE	-3.3461	-0.0907466	2.09754	-0.588236	-0.94529	1.25536	-1.66055	2.23967	-1.01803	-2.25242	-2.98339	1.31804	-1.65394	-0.387429	-0.600978	-0.545215	-0.986968	-1.85847	-2.5731	-0.732026	-0.997963	-3.43866	-3.48759	-3.98583	1.2993	-2.91313	-1.71252	-1.48336	0.674641	-1.59237	0.302288	-2.29337	3.68847	-4.01229	-0.500211	0.266982	-0.755052	-0.816366	-3.03254	-0.265636	-2.65607	-0.437417	-1.28721	-0.867599	-0.412733	-2.2817	-3.91364	-1.63404	2.75688
S6-2_renal tumor FFPE	-3.61395	-0.0508708	2.04161	-0.484552	-0.963518	1.28477	-0.854649	2.40941	-1.14908	-1.978	-3.42094	1.41929	-1.295	-0.27561	-0.599176	-0.409591	-0.986515	-2.01593	-2.3591	-0.357021	-1.30637	-3.69951	-3.50473	-4.05805	1.55057	-3.20579	-2.0261	-1.65456	0.532351	-2.1958	0.330212	-2.64211	3.45541	-4.16838	-0.701431	0.378686	-0.65833	-1.22982	-3.05251	-0.116347	-2.91108	-0.0584236	-1.43517	-0.817572	-0.405637	-2.49992	-4.10002	-1.75876	2.81835
S5-1_renal tumor FFPE	-2.98586	0.141311	2.74322	-0.940762	-0.274015	1.50074	0.027043	2.03354	-0.578625	-1.03695	-3.02301	0.977543	-1.61071	-1.17066	-0.275733	-0.44958	-0.651003	-1.02038	-1.82214	-0.806018	-0.939384	-2.79441	-2.89457	-3.61747	2.20127	-2.5542	-1.69034	-1.14219	0.743357	-1.16768	1.4594	-0.138008	3.76475	-3.87323	0.0123774	0.825899	-1.27175	-1.00135	-2.4424	0.124642	-2.5411	-0.00903019	-0.993471	-0.773543	0.0487444	-1.84543	-3.51696	-1.26652	3.87382
S5-2_renal tumor FFPE	-1.90741	0.999633	3.64446	-0.190319	0.476297	2.37717	0.958246	2.78039	0.279988	-0.203344	-2.06829	1.91175	-0.697228	-0.2787	0.548345	0.24374	0.425711	-0.329071	-0.942507	0.0615924	-0.148711	-1.70813	-1.9785	-2.54039	3.05997	-1.6914	-0.791664	-0.492291	1.59244	-0.0164637	2.3368	0.732703	5.00623	-2.52114	1.03588	1.68614	-0.420436	-0.337341	-1.60301	1.20652	-1.81695	0.950227	-0.1939	0.136218	0.853086	-0.810565	-2.6061	-0.575786	4.89218
S3-1_renal tumor FFPE	-3.56961	-0.79508	2.42047	-1.48891	-0.237826	-0.749664	-0.94982	1.55695	-0.512154	-1.19391	-3.31922	0.0469531	-3.11655	-2.2303	-0.683212	-0.954106	-0.246014	-1.76772	-1.89185	-0.553569	-1.14763	-3.48923	-3.28102	-4.02176	0.950813	-2.9806	-1.94389	-1.63103	-0.0200021	-1.83845	0.753767	-1.15079	4.11612	-4.1536	-0.992625	0.0483068	-1.88674	-1.53614	-2.86953	-1.1227	-3.36961	-0.302176	-0.972464	-1.78044	-0.311315	-2.31215	-3.69299	-1.74633	0.834007
S3-2_renal tumor FFPE	-3.90439	-1.14085	1.8156	-2.12081	-0.761389	-1.48368	-1.66599	0.61786	-1.04839	-1.56174	-3.83216	-0.218749	-3.76774	-2.65941	-1.09242	-1.58757	-0.75787	-2.1779	-2.25449	-0.731021	-1.50918	-3.73648	-3.73086	-4.13436	0.0671276	-3.37248	-2.41075	-1.95915	-0.138345	-1.93293	-0.110478	-1.57838	4.04625	-4.42779	-1.53503	-0.252347	-1.64935	-1.44728	-3.76665	-1.20709	-3.67726	-0.834805	-1.3769	-2.27028	-0.631029	-2.69832	-4.15912	-2.12343	0.397284
bt1-1_renal tumor FFPE	-2.99856	0.255088	2.4624	-0.444894	-0.0517977	1.55775	-1.46616	3.13657	-0.562992	-1.62867	-3.48441	1.77882	-1.67355	-0.551338	-0.462707	-0.561641	-0.585037	-1.36717	-1.35068	-0.46898	-0.86254	-3.07295	-2.7621	-3.71308	1.38136	-2.64584	-1.33238	-0.755805	0.621638	-1.12884	1.31768	-0.275741	4.5791	-3.77538	-0.0548107	0.96458	-0.351179	-0.541187	-2.56317	0.612738	-2.48257	-0.0316463	-0.863226	1.12866	-0.545019	-1.9715	-3.59606	-1.26582	2.88064
bt1-2_renal tumor FFPE	-3.0977	0.300653	2.13141	-0.461711	-0.0572959	1.38112	-1.38711	2.69476	-0.941506	-1.6046	-2.80994	1.5352	-1.8691	-0.671647	-0.465177	-0.71944	-0.596357	-1.36297	-1.28037	-0.498078	-0.977044	-3.13385	-2.95185	-3.86628	1.15665	-2.82093	-1.5091	-0.73654	0.513845	-1.18163	1.19892	-0.192796	4.20943	-3.91571	-0.061785	0.781248	-0.392144	-0.706806	-2.51423	0.50961	-2.65607	-0.0387112	-0.981166	0.869651	-0.453521	-2.0399	-3.72929	-1.28849	2.60496
S19-1_renal tumor FFPE	-3.6133	-1.02151	1.87131	-1.86778	-1.28893	-0.854825	-1.63123	1.43512	-0.736271	-1.22356	-3.26766	-0.0945796	-2.53265	-1.33772	-1.09329	-0.911344	0.0411945	-1.44649	-2.04728	0.161641	-1.42071	-3.43658	-3.37626	-4.13224	0.502312	-3.00138	-2.512	-1.77452	0.265206	-1.31849	-0.838667	-2.30426	4.06788	-4.04584	-1.79292	0.397607	-1.717	-1.04431	-3.58575	-0.72437	-3.39215	0.0203283	-0.96977	-2.45196	-0.412333	-1.88426	-3.52554	-1.31403	-0.180104
S19-2_renal tumor FFPE	-4.02255	-1.36878	1.39496	-2.30558	-1.64752	-1.15906	-1.68808	1.02134	-1.0899	-1.65258	-3.58388	-0.335105	-2.91815	-1.57435	-1.39657	-1.33396	-0.124147	-1.81528	-2.36023	-0.00851549	-1.84132	-3.49345	-3.39835	-4.32787	0.282381	-3.64019	-2.73681	-2.22219	0.0346892	-1.63304	-0.992607	-2.53551	3.25318	-4.37913	-2.05024	0.202771	-1.86326	-0.535817	-3.94851	-1.32712	-3.68287	-0.11553	-1.25021	-2.78513	-0.715208	-2.19286	-3.6736	-1.69	-0.554861
A7-1_renal normal FFPE	-2.05945	-0.0442125	1.60104	-0.983286	-0.284835	2.47437	-0.877221	2.39215	-0.789054	-1.16219	-2.17905	0.945637	-2.37536	-1.50738	-0.348869	0.715713	-0.941566	-0.864033	-1.92214	-0.275571	-0.730289	-1.70935	-2.12562	-2.61055	1.30634	-2.4617	-1.43093	-0.620205	0.51077	-0.785578	1.26193	-0.124547	4.24069	-2.55822	0.289788	0.826477	-1.05999	-0.657735	-1.33008	0.557565	-2.00158	0.0801173	-0.605666	-0.770914	0.489874	-0.978651	-2.29374	-0.678227	0.846834
A7-2_renal normal FFPE	-2.05852	0.0222455	1.62908	-0.959208	-0.573032	2.41539	-0.715878	2.46492	-0.684877	-1.02876	-2.33074	1.02594	-1.83919	-1.45233	-0.334691	0.641409	-0.976699	-1.22918	-1.95528	-0.285173	-0.880326	-1.81424	-2.08391	-2.60264	1.39056	-2.30469	-1.34648	-0.756137	0.668034	-0.883615	1.25354	-0.125003	4.38861	-2.35949	0.26838	0.884271	-1.05025	-0.804538	-1.36087	0.618538	-2.34817	-0.0247035	-0.718814	-0.81343	0.490325	-0.935348	-2.38597	-0.514083	0.773677
S12-1_renal normal FFPE	-2.56052	0.431083	1.68812	-1.33003	-0.508027	0.76506	-1.66128	2.6818	-0.610533	-1.89079	-2.56576	1.25444	-2.17716	-0.290108	-0.563193	-0.277108	-0.639576	-0.933642	-2.85975	-1.01325	-0.857862	-2.83654	-2.27049	-3.09252	0.587145	-2.44456	-1.33462	-0.775764	0.697757	-0.687217	1.36219	0.137787	3.78015	-3.41719	0.42016	0.439933	-0.829771	-0.764905	-2.06831	1.16266	-2.65848	0.25461	-0.869089	-0.198112	-0.371032	-1.99025	-3.23259	-1.34348	0.801399
S12-2_renal normal FFPE	-2.82828	0.180468	1.97518	-1.41106	-0.531947	0.73693	-2.02192	2.81303	-0.813276	-2.20394	-2.95993	1.5298	-2.44109	-0.150201	-0.768682	-0.429646	-0.791233	-1.18826	-3.24758	-1.06164	-0.984982	-3.03341	-2.61039	-3.45104	0.582911	-2.73625	-1.52205	-1.07469	0.705363	-0.849866	1.56507	-0.0596028	4.68511	-3.85173	0.35859	0.09235	-0.85318	-0.791564	-2.24534	1.21063	-3.02842	0.156316	-1.24384	-0.507454	-0.711809	-2.50469	-3.57499	-1.74032	1.11181
A13-1_renal normal FFPE	-2.0457	-0.113011	0.788564	-1.14828	-0.660742	0.84024	-1.20901	1.94655	-0.669734	-1.60087	-2.32774	0.424879	-1.72522	-1.97261	-0.45632	-0.726248	-1.02198	-1.39508	-2.09861	-0.295476	-0.766921	-1.66976	-1.8609	-2.30282	1.6877	-2.1387	-1.29967	-0.787035	0.359516	-0.831481	1.26102	-0.37336	3.80266	-2.64374	0.317911	0.639492	-1.06883	-0.837146	-1.63939	-0.29799	-2.14938	0.307073	-0.716504	-0.950806	0.56249	-1.34326	-2.37908	-1.20995	0.708961
A13-2_renal normal FFPE	-0.873635	0.627601	1.92961	-0.0870358	0.625823	1.35535	1.05581	2.98381	0.124494	-0.497415	-0.944228	1.61037	-0.665506	-1.22484	0.792556	0.199558	0.192842	0.020663	-1.14926	1.67697	0.560409	-0.812413	-0.836808	-1.47246	3.40454	-0.886448	-0.568179	0.394343	1.06654	0.0709311	1.81192	0.534586	3.94737	-1.80049	1.23042	1.48967	-0.392797	-0.0609499	-1.17275	0.649912	-0.669923	1.46426	0.441351	-1.63179	2.03175	0.00965163	-1.58294	0.0567519	1.72679
A2-1_renal normal FFPE	-3.42451	-0.271266	1.50244	-2.14696	-1.6276	-0.15461	-2.80039	1.01099	-0.870845	-4.00165	-3.66603	-0.317398	-2.67869	-1.87774	-1.7934	-2.29264	-1.2645	-1.75675	-3.97367	-2.52447	-1.40124	-3.67368	-4.05003	-4.08056	0.181755	-3.39293	-3.08669	-1.02531	0.162476	-1.5335	0.661954	-0.550411	4.01157	-4.41662	-0.309482	-0.995532	-1.9992	-1.297	-2.8371	0.954438	-3.73474	-1.07422	-1.49029	-1.60023	-0.998415	-2.55789	-4.17134	-2.20049	1.46715
A2-2_renal normal FFPE	-3.5977	-0.486827	1.76027	-2.12932	-1.75672	-0.0745763	-3.03826	0.985452	-1.09933	-4.12231	-4.06941	-0.301692	-2.9422	-2.03426	-1.98427	-2.50691	-1.44104	-2.04678	-4.16979	-2.65998	-1.6926	-3.69022	-4.59849	-4.36074	0.122726	-3.47205	-3.33135	-1.25766	0.370906	-1.87301	0.865054	-0.69769	4.29105	-4.6584	-0.544468	-1.38469	-2.21556	-2.0363	-3.02576	1.03026	-3.86142	-1.40257	-1.63291	-1.87457	-1.16493	-2.73585	-4.38534	-2.28766	1.63533
A5-1_renal normal FFPE	-3.34431	-0.348805	1.01359	-2.51241	-1.67271	-0.634654	-2.23582	0.902835	-0.930182	-3.11394	-3.26019	-0.0240433	-3.4938	-2.77037	-1.43791	-0.862823	-2.49137	-1.57105	-3.55942	-2.38416	-1.26828	-3.6817	-3.73052	-3.9956	-0.19344	-3.19532	-2.51721	-0.951768	-0.112833	-1.48718	0.328425	-0.597617	3.73418	-4.90168	-0.317098	-0.158764	-2.06584	-1.89996	-2.48781	-0.305929	-3.95481	-0.754566	-1.42033	-1.88434	-0.763017	-2.31825	-3.90436	-1.88303	0.849922
A5-2_renal normal FFPE	-3.10287	-0.340752	1.75948	-2.0803	-1.37163	0.0207166	-1.77691	1.71905	-0.733693	-2.75467	-3.07666	0.685808	-3.03121	-2.61742	-1.29993	-0.651275	-1.32976	-1.85355	-3.14787	-1.5199	-1.09385	-3.05465	-3.24614	-3.85535	0.924014	-2.9725	-2.46939	-0.777469	-0.0119565	-1.31248	1.08335	-0.232176	4.7144	-4.21332	-0.0604212	0.111584	-1.86	-1.46221	-2.24292	0.0397981	-3.34175	-0.751884	-1.14675	-1.77836	-0.333594	-2.1401	-3.63019	-1.67988	1.66748
4-1_renal normal FFPE	-2.14146	0.111864	1.68236	-1.21075	-0.670795	0.916715	-1.4632	1.94718	-0.929759	-2.17113	-2.26892	0.702848	-1.94678	-2.17863	-0.419902	-1.22201	-0.931421	-0.879693	-2.39911	-0.56056	-0.688277	-2.31241	-2.22868	-2.77544	1.89992	-2.25381	-1.49078	-0.571545	0.327346	-0.950322	1.16256	-0.132083	3.75095	-3.32031	0.508673	0.644128	-1.06446	-0.853186	-1.60977	-0.297241	-2.34573	0.470922	-0.632456	-1.14328	0.16671	-1.17334	-2.69018	-1.09819	1.41662
4-2_renal normal FFPE	-1.98956	0.339079	2.10357	-0.984219	-0.394281	1.10838	-1.1602	2.46981	-0.812673	-1.94056	-1.91398	1.07827	-1.70881	-1.87958	-0.141586	-0.693558	-0.739953	-0.66687	-2.26297	-0.164955	-0.210065	-2.10711	-2.10627	-2.55993	2.51214	-1.96254	-1.36137	-0.311505	0.393781	-0.585584	1.46736	0.175109	4.20372	-3.06772	0.709546	0.83033	-0.919725	-0.595897	-1.42173	-0.0754781	-2.12509	0.820219	-0.31124	-0.910271	0.621243	-0.972707	-2.29956	-0.733884	2.04819
2-1_renal normal FFPE	-2.16117	-0.0687295	1.57981	-1.10753	-0.643313	1.00019	-1.52941	1.93522	-0.913093	-2.07692	-2.3238	0.625514	-1.7974	-1.96669	-0.525573	-0.79832	-0.904342	-0.913822	-2.52711	-0.615618	-0.867853	-2.14684	-2.11328	-3.07922	1.85729	-2.22923	-1.60389	-0.883086	0.198275	-0.935907	1.10024	-0.4145	3.78294	-3.16689	0.295949	0.530068	-1.26565	-0.927795	-2.01349	-0.283778	-2.33663	0.384912	-0.812752	-1.04347	0.467152	-1.5035	-2.59891	-1.14003	0.349298
2-2_renal normal FFPE	-2.28333	0.22114	1.64367	-1.2696	-0.798049	0.965495	-1.3885	2.00999	-1.01014	-2.23139	-2.27218	0.789991	-2.06113	-2.05498	-0.395578	-0.789965	-0.990934	-0.951262	-2.4441	-0.538539	-0.744887	-2.26047	-2.26927	-3.23605	2.07948	-2.32814	-1.762	-0.725206	0.171557	-1.01594	1.21327	-0.462666	4.07787	-3.28113	0.36745	0.723166	-1.60555	-0.997558	-1.77862	-0.250969	-2.51878	0.564309	-0.608268	-1.16179	0.516633	-1.39766	-2.80418	-1.13741	0.346501
A8-1_renal normal FFPE	-1.74955	0.457954	1.43651	-1.07125	-0.511769	2.34	-0.262672	1.56779	0.742132	-1.10821	-2.35092	0.61863	-1.68091	-1.6032	-0.363225	-0.388782	-1.07227	-0.555003	-2.17011	-0.145027	-0.636487	-1.73404	-2.03358	-2.5526	1.19607	-1.71073	-1.62401	-0.325329	0.666054	-0.702151	1.29185	-0.122289	3.34583	-2.48788	0.378274	0.384294	-1.21847	-1.09915	-1.47326	0.87598	-2.18081	-0.211424	-0.589305	-0.814182	0.546507	-1.04511	-2.11907	-0.493898	1.03214
A8-2_renal normal FFPE	-2.39525	0.302151	1.33895	-1.54906	-0.884985	2.03235	-0.871598	1.27968	0.421066	-1.71379	-2.61958	0.161402	-2.18496	-1.90783	-0.698483	-0.832536	-2.3095	-0.799243	-2.43504	-0.846563	-0.869073	-2.26973	-2.59712	-3.22585	0.89603	-2.33858	-2.20182	-0.557513	0.398254	-1.04662	1.05236	-0.345259	3.63882	-3.25596	0.0857317	0.107943	-1.54347	-1.43841	-1.94347	0.650081	-2.6357	-0.674159	-0.79361	-1.2555	0.128469	-1.38725	-2.81922	-1.04404	0.865069
1-1_renal normal FFPE	-1.70134	0.271548	1.91714	-0.453846	-0.0301941	0.787295	0.744044	2.32368	-0.558968	-1.0588	-1.72438	1.39873	-1.21498	-1.28378	0.134538	-0.208361	-0.47707	-0.428722	-1.65626	1.06928	-0.13972	-0.868421	-1.64933	-2.28429	2.99577	-1.7236	-1.20144	-0.0853643	0.567343	-0.629085	1.05305	0.118902	2.95666	-2.24445	0.480007	1.20365	-0.774973	-0.64775	-0.878106	0.260961	-1.76749	1.01719	-0.0367873	-0.293982	1.38694	-0.0354709	-2.22311	-0.154852	1.49104
1-2_renal normal FFPE	-1.29295	0.655625	2.54644	-0.165087	0.377441	1.37661	1.05147	2.96437	-0.18389	-0.754754	-1.09555	1.79964	-0.87093	-1.1986	0.607088	-0.138988	-0.0436432	-0.0932445	-1.34771	1.42017	0.264214	-0.727711	-1.14951	-2.00813	3.64585	-1.42227	-0.819455	0.179526	0.838238	-0.150217	1.5971	0.498598	3.5877	-1.82443	0.932255	1.49054	-0.317352	-0.127384	-0.7967	0.676593	-1.1303	1.50857	0.297429	0.218554	1.74465	-0.158709	-1.80621	-0.00171026	1.96957
16-1_renal normal FFPE	-2.58233	-0.138512	1.46473	-1.26849	-0.901224	0.149915	-1.66725	1.64036	-1.34884	-2.60105	-2.42187	0.33105	-2.54386	-1.99127	-0.595656	-0.898652	-1.11588	-1.11303	-2.53508	-0.989107	-0.915432	-2.36814	-2.51891	-3.06482	1.19193	-2.53988	-1.7288	-0.876468	-0.205061	-0.939685	0.768562	-0.342833	4.34631	-3.27592	0.289425	0.325288	-1.36401	-0.904883	-1.70101	-0.303294	-2.71452	0.0494795	-0.729915	-1.19396	0.0494423	-1.17096	-3.09239	-1.20388	0.978041
16-2_renal normal FFPE	-2.49073	-0.467122	1.62806	-1.30799	-0.70958	0.33659	-0.519925	1.92646	-1.27107	-2.18315	-2.73788	0.684707	-2.22908	-2.3402	-0.738553	-1.08451	-1.1787	-1.40869	-2.58215	-0.0148225	-0.958338	-2.41715	-2.60542	-3.50371	2.30302	-2.82811	-2.12306	-0.823102	-0.129994	-1.42275	0.561966	-0.691148	3.85203	-3.63956	0.0906816	0.510437	-1.61876	-1.36691	-1.62933	-0.373345	-2.62555	0.342853	-0.811336	-1.19818	0.57609	-1.33845	-3.02053	-1.24992	0.965373
S11-1_renal normal FFPE	-1.98366	-0.0637106	1.80335	-0.888774	-0.354092	1.07075	-0.820253	1.9542	-0.546222	-1.03124	-1.93067	1.10165	-1.72191	-1.75115	-0.131514	-0.54332	-0.384885	-0.727645	-1.88164	0.658977	-0.751237	-1.84393	-1.97144	-2.77482	2.30397	-1.86736	-1.40268	-0.599799	0.502371	-0.737864	0.931944	-0.172866	3.27166	-2.55323	0.189338	0.824492	-1.0025	-0.851211	-1.08363	0.0191861	-2.09946	0.759742	-0.426181	-0.616022	0.905908	-0.991844	-2.19809	-0.700631	1.12638
S11-2_renal normal FFPE	-1.92509	0.340378	2.84851	-0.711817	0.179065	1.72313	-0.115084	3.00751	-0.282459	-0.898761	-1.66902	1.93531	-1.66308	-1.51241	0.310769	-0.366309	0.116755	-0.54674	-1.83377	1.33388	-0.441404	-1.81312	-1.88566	-2.68207	3.32461	-1.85689	-1.3225	-0.483922	0.885391	-0.473102	1.44922	0.106594	4.66436	-2.57699	0.716558	1.21792	-0.913171	-0.737271	-0.96481	0.48053	-1.89064	1.39667	-0.190843	-0.514132	1.52403	-0.781154	-2.23482	-0.577872	1.926
S9-1_renal normal FFPE	-0.486202	0.550416	1.76619	0.0658093	0.46339	1.7428	1.05946	2.97749	0.309663	-0.244737	-0.892063	1.45485	-0.47828	-0.528481	0.65155	0.466709	0.0714199	0.194385	-1.31459	0.855118	0.553856	-0.386192	-0.515082	-1.27982	3.0829	-0.630534	-0.421292	0.170163	1.02147	0.252563	1.74706	0.562615	3.6992	-1.23227	0.747851	0.805824	-0.297206	0.0222482	-0.380847	0.847968	-0.264123	1.26825	0.266523	-0.590966	1.8224	-0.0248402	-0.996476	0.384911	1.45819
S9-2_renal normal FFPE	-0.653587	0.250385	1.74334	-0.177203	0.457558	1.413	1.07646	3.02638	0.304438	-0.326544	-0.957534	1.59281	-0.713874	-0.726855	0.646551	0.374835	0.127613	0.123065	-1.73725	1.04121	0.577848	-0.467856	-0.64655	-1.28406	3.21132	-0.84476	-0.500844	-0.260744	1.10727	0.258563	1.7145	-0.19382	3.46432	-1.49622	0.713465	0.656538	-0.342747	0.044402	-0.524394	0.847075	-0.298512	1.32963	0.0518497	-0.379629	1.8126	-0.294763	-1.36175	0.287795	1.41367
S15-1_renal normal FFPE	-3.0665	0.208315	2.54273	-1.27304	-0.215614	0.426564	-2.13158	2.40735	-0.780967	-2.14583	-2.84735	1.67415	-2.30377	-1.63984	-0.700508	-0.060332	-0.779911	-1.43349	-2.92287	-0.761078	-0.977325	-3.18168	-2.88224	-3.63815	1.22821	-2.74331	-1.70075	-0.829233	0.772078	-1.18264	1.45977	-0.355505	4.20205	-4.13505	-0.44154	0.555448	-0.73362	-0.971593	-2.36729	1.15621	-3.12333	0.327147	-0.784142	-1.06304	-0.578135	-2.06814	-3.76946	-1.71364	2.38131
S15-2_renal normal FFPE	-2.82771	0.219609	2.56041	-1.05206	-0.012273	0.48737	-1.75576	2.57604	-0.342134	-1.43978	-2.4467	1.81437	-2.11164	-1.40751	-0.469357	0.330267	-0.967485	-1.19704	-2.32559	0.0964872	-0.80016	-2.89431	-2.56756	-3.11432	1.36459	-2.81674	-1.65839	-0.587606	0.916076	-1.01907	1.53475	-0.13174	3.98766	-3.81529	0.137145	0.687303	-0.671512	-0.577198	-1.93577	1.2347	-2.65701	0.217744	-0.655914	-0.751359	-0.298057	-1.92073	-3.38397	-1.30953	2.66718
S14-1_renal normal FFPE	-1.97223	0.168397	2.22933	-0.628194	0.0549362	0.655559	-0.00361961	2.62576	-0.416178	-1.07498	-1.52398	1.97116	-1.25717	-1.52276	0.265648	-0.198543	-0.129065	-0.677577	-1.39874	1.73517	-0.132464	-1.73416	-1.82775	-2.0926	3.18895	-1.72129	-1.20473	-0.374664	0.506484	-0.708456	1.07162	0.340782	3.54949	-2.54502	0.386971	1.17749	-0.871849	-0.597675	-0.779103	0.103745	-2.06755	1.22391	-0.210521	-0.377748	1.4814	-0.782387	-2.17538	-0.676539	3.63854
S14-2_renal normal FFPE	-1.90648	0.0972464	1.97926	-0.596078	0.0506818	0.452215	-0.278068	2.41937	-0.490216	-0.870687	-1.56526	1.92684	-1.21207	-1.54823	0.197207	-0.23594	-0.0723832	-1.7258	-1.53907	1.51398	-0.41112	-1.4241	-1.61218	-2.30541	2.98484	-1.66618	-1.0672	-0.134708	0.506323	-0.658657	0.516522	0.379789	3.63049	-2.45086	0.29077	1.18762	-0.86221	-0.58169	-0.796995	0.120347	-1.87584	1.21063	-0.16656	-0.484819	1.43632	-0.610382	-2.12997	-0.585311	3.41505
bn1-1_renal normal FFPE	-1.3488	0.448297	1.67697	-0.241371	0.225803	1.29353	1.03339	2.40966	-0.354728	-0.691138	-1.47079	1.40901	-1.18579	-1.17997	0.311225	-0.0169725	-0.779303	-0.442428	-1.33235	1.21396	-0.0677142	-1.0644	-1.60963	-2.25555	3.29419	-1.44647	-0.91033	0.281886	0.697935	-0.379143	1.0788	0.259976	3.76299	-1.88016	0.81893	1.33676	-0.669189	-0.406894	-0.520804	0.495099	-0.948543	1.18305	-0.156074	0.0480975	1.56178	-0.206306	-1.86713	-0.266973	1.44171
bn1-2_renal normal FFPE	-1.52879	0.380017	1.80274	-0.30283	0.166214	1.35113	1.01669	2.40576	-0.352789	-0.761275	-1.9474	1.44397	-1.28136	-1.1588	0.379838	0.0616962	-0.191931	-0.419108	-1.49844	1.09267	-0.0352993	-1.10329	-1.44163	-2.25947	3.18943	-1.59924	-0.893192	0.19433	0.716256	-0.334601	1.12519	0.28116	3.7826	-1.93783	0.578838	1.21232	-0.729521	-0.405075	-0.703763	0.579414	-1.06434	1.17965	0.161118	0.203059	1.5702	-0.194141	-1.75135	-0.194802	1.26462
S13-1_renal normal FFPE	-0.418027	0.783461	2.824	0.246991	1.24329	4.40738	0.84368	3.43311	1.28661	0.394903	-1.69631	2.45559	-0.175206	0.00690529	1.28624	2.41363	0.139491	0.765522	-4.10347	1.48693	0.071555	-2.81764	-0.377748	-0.808497	2.94874	-0.348885	-0.323109	-2.0131	2.09846	1.12146	3.05899	0.449077	4.17722	-2.77358	1.1293	0.481545	0.372754	0.506774	-0.210109	2.14718	-0.314073	1.76347	-0.403416	-3.57774	1.2881	-2.88643	-0.336642	-0.841789	2.26218
S13-2_renal normal FFPE	-1.19916	0.901762	2.45732	-0.771117	0.5843	3.71843	0.266389	3.23973	0.489575	-0.46898	-1.65732	1.86116	-1.82602	-1.09928	0.509554	1.48517	-0.598919	0.0688556	-2.32649	0.308483	0.0178147	-1.49349	-1.25924	-1.95701	1.74536	-1.39689	-1.09407	0.247851	1.54805	0.52902	2.40323	0.0344618	3.81522	-2.27367	1.21841	0.559406	-0.396969	-0.328878	-1.25909	1.43492	-1.39435	0.980959	-0.3763	-1.14344	1.01466	-0.939744	-1.81649	0.0576472	1.01919
[truncated: 120 more columns]
